# Supplementary material for: Taxonomy of the Proisotoma complex. VI. Rediscovery of the genus Bagnallella Salmon, 1951 and epitoky in Bagnallelladavidi (Barra, 2001), comb. nov. from South Africa
Source: Zookeys. 2021 Nov 23;1072:185–204. doi: 10.3897/zookeys.1072.71307 (PMC8632875; doi:10.3897/zookeys.1072.71307)
Supplement: XML Treatment for Bagnallella [file zookeys.1072.71307-treatment1.xml]

<!DOCTYPE tp:taxon-treatment
  PUBLIC "-//TaxonX//DTD Taxonomic Treatment Publishing DTD v0 20100105//EN" "tax-treatment-NSO.dtd">
<tp:taxon-treatment xmlns:tp="http://www.plazi.org/taxpub"><tp:treatment-meta><kwd-group><label>Taxon classification</label><kwd>
              <named-content content-type="kingdom">Animalia</named-content>
            </kwd><kwd>
              <named-content content-type="order">Collembola</named-content>
            </kwd><kwd>
              <named-content content-type="family">Collembola</named-content>
            </kwd></kwd-group><mixed-citation publication-type="journal"><person-group><name><surname>Potapov</surname><given-names>Mikhail</given-names></name><name><surname>Deharveng</surname><given-names>Louis</given-names></name><name><surname>Janion-Scheepers</surname><given-names>Charlene</given-names></name></person-group><article-title>Taxonomy of the <italic><tp:taxon-name><tp:taxon-name-part taxon-name-part-type="genus" reg="Proisotoma">Proisotoma</tp:taxon-name-part></tp:taxon-name></italic> complex. VI. Rediscovery of the genus <italic><tp:taxon-name><tp:taxon-name-part taxon-name-part-type="genus" reg="Bagnallella">Bagnallella</tp:taxon-name-part></tp:taxon-name></italic> Salmon, 1951 and epitoky in <italic><tp:taxon-name><tp:taxon-name-part taxon-name-part-type="genus" reg="Bagnallella">Bagnallella</tp:taxon-name-part><tp:taxon-name-part taxon-name-part-type="species" reg="davidi">davidi</tp:taxon-name-part></tp:taxon-name></italic> (Barra, 2001), comb. nov. from South Africa</article-title><source>Zookeys</source><day>23</day><month>11</month><year>2021</year><volume>1072</volume><fpage>185</fpage><lpage>204</lpage><pub-id pub-id-type="doi">10.3897/zookeys.1072.71307</pub-id></mixed-citation></tp:treatment-meta><tp:nomenclature><tp:taxon-name>
            <object-id xmlns:xlink="http://www.w3.org/1999/xlink" content-type="arpha" xlink:type="simple">FA6E65F7-465E-5545-A23A-15E1F95B8A1A</object-id>
            <tp:taxon-name-part taxon-name-part-type="genus" reg="Bagnallella">Bagnallella</tp:taxon-name-part>
          </tp:taxon-name><tp:taxon-authority>Salmon, 1951</tp:taxon-authority></tp:nomenclature><tp:treatment-sec sec-type="type species" id="SECID0E6JAC"><title>Type species.</title><p><italic><tp:taxon-name><tp:taxon-name-part taxon-name-part-type="genus" reg="Folsomia">Folsomia</tp:taxon-name-part><tp:taxon-name-part taxon-name-part-type="species" reg="sedecemoculata">sedecemoculata</tp:taxon-name-part></tp:taxon-name></italic> Salmon, 1943</p></tp:treatment-sec><tp:treatment-sec sec-type="diagnosis" id="SECID0EQKAC"><title>Diagnosis.</title><p><tp:taxon-name><tp:taxon-name-part taxon-name-part-type="subfamily">Anurophorinae</tp:taxon-name-part></tp:taxon-name> with all abdominal segments clearly separated and a <italic><tp:taxon-name><tp:taxon-name-part taxon-name-part-type="genus" reg="Proisotoma">Proisotoma</tp:taxon-name-part></tp:taxon-name></italic>-like furca: manubrium with few anterior chaetae (1+1-3+3), dens slender, crenulated, with rather numerous anterior and posterior chaetae, mucro clearly set off from dens, with two or three teeth. 7+7-8+8 ocelli in known species. With simple or bifurcate maxillary palp and four sublobal hairs, two or four prelabral chaetae. Macro <abbrev xmlns:xlink="http://www.w3.org/1999/xlink" xlink:title="macro s-chaeta or s-chaetae" id="ABBRID0ECLAC" xlink:type="simple">s-chaetae</abbrev> 22235 on <abbrev xmlns:xlink="http://www.w3.org/1999/xlink" xlink:title="abdominal segments" id="ABBRID0EGLAC" xlink:type="simple">Abd</abbrev>.I-V. Tergal macro <abbrev xmlns:xlink="http://www.w3.org/1999/xlink" xlink:title="macro s-chaeta or s-chaetae" id="ABBRID0EKLAC" xlink:type="simple">s-chaetae</abbrev> on abdomen situated in front of p-row of chaetae. B-row of chaetae on <abbrev xmlns:xlink="http://www.w3.org/1999/xlink" xlink:title="tibiotarsus" id="ABBRID0EOLAC" xlink:type="simple">Ti</abbrev>.1–2 complete (both B4 and B5 present). Ventral chaetae on <abbrev xmlns:xlink="http://www.w3.org/1999/xlink" xlink:title="thoracic segments" id="ABBRID0ESLAC" xlink:type="simple">Th</abbrev>.III present or absent. Sexual dimorphism present or absent.</p></tp:treatment-sec><tp:treatment-sec sec-type="Position of the genus in the subfamily Anurophorinae" id="SECID0EWLAC"><title>Position of the genus in the subfamily <tp:taxon-name><tp:taxon-name-part taxon-name-part-type="subfamily">Anurophorinae</tp:taxon-name-part></tp:taxon-name>.</title><p> To date an appropriate generic name did not exist for the small group species related to <italic><tp:taxon-name><tp:taxon-name-part taxon-name-part-type="genus" reg="Proisotoma">Proisotoma</tp:taxon-name-part></tp:taxon-name></italic> Börner, 1901 sensu lato which were discussed in the monograph of <xref ref-type="bibr" rid="B27">Potapov et al. (2006)</xref>. This group, so-called “<italic><tp:taxon-name><tp:taxon-name-part taxon-name-part-type="genus" reg="Proisotoma">Proisotoma</tp:taxon-name-part><tp:taxon-name-part taxon-name-part-type="species" reg="tenella">tenella</tp:taxon-name-part></tp:taxon-name></italic>, <italic><tp:taxon-name><tp:taxon-name-part taxon-name-part-type="genus" reg="Proisotoma"/><tp:taxon-name-part taxon-name-part-type="species" reg="ripicola">ripicola</tp:taxon-name-part></tp:taxon-name></italic>, <italic><tp:taxon-name><tp:taxon-name-part taxon-name-part-type="genus" reg="Proisotoma"/><tp:taxon-name-part taxon-name-part-type="species" reg="biseta">biseta</tp:taxon-name-part></tp:taxon-name></italic>”, consists of forms sharing characters such as: the three last abdominal segments separated, manubrium with anterior chaetae, four prelabral chaetae, and presence of three and five <abbrev xmlns:xlink="http://www.w3.org/1999/xlink" xlink:title="macro s-chaeta or s-chaetae" id="ABBRID0ELNAC" xlink:type="simple">s-chaetae</abbrev> on <abbrev xmlns:xlink="http://www.w3.org/1999/xlink" xlink:title="abdominal segments" id="ABBRID0EPNAC" xlink:type="simple">Abd</abbrev>.IV and V, respectively.</p><p>Recently, one more species, <italic><tp:taxon-name><tp:taxon-name-part taxon-name-part-type="genus" reg="Proisotoma">Proisotoma</tp:taxon-name-part><tp:taxon-name-part taxon-name-part-type="species" reg="sedecimoculata">sedecimoculata</tp:taxon-name-part></tp:taxon-name></italic> (Salmon, 1943), became a probable candidate to belong to this group (<xref ref-type="bibr" rid="B30">Potapov and Janion-Scheepers 2017</xref>). This species was described by <xref ref-type="bibr" rid="B36">Salmon (1943)</xref> as <italic><tp:taxon-name><tp:taxon-name-part taxon-name-part-type="genus" reg="Folsomia">Folsomia</tp:taxon-name-part><tp:taxon-name-part taxon-name-part-type="species" reg="sedecimoculata">sedecimoculata</tp:taxon-name-part></tp:taxon-name></italic> and was afterwards proposed as a generotype for the new genus <italic><tp:taxon-name><tp:taxon-name-part taxon-name-part-type="genus" reg="Bagnallella">Bagnallella</tp:taxon-name-part></tp:taxon-name></italic> Salmon, 1951. <italic><tp:taxon-name><tp:taxon-name-part taxon-name-part-type="genus" reg="Bagnallella">Bagnallella</tp:taxon-name-part></tp:taxon-name></italic> was erected based on three last abdominal segments fused, bidentate mucro and eight ocelli. Later, <italic><tp:taxon-name><tp:taxon-name-part taxon-name-part-type="genus" reg="Bagnallella">Bagnallella</tp:taxon-name-part></tp:taxon-name></italic> was lost in the taxonomy of the subfamily and was mostly treated as a junior synonym of either <italic><tp:taxon-name><tp:taxon-name-part taxon-name-part-type="genus" reg="Folsomia">Folsomia</tp:taxon-name-part></tp:taxon-name></italic> or <italic><tp:taxon-name><tp:taxon-name-part taxon-name-part-type="genus" reg="Proisotoma">Proisotoma</tp:taxon-name-part></tp:taxon-name></italic>. After the examination of the type specimen, it was discovered that the three last abdominal segments were actually separated (<xref ref-type="bibr" rid="B30">Potapov and Janion-Scheepers 2017</xref>). Here, we suggest restoring <italic><tp:taxon-name><tp:taxon-name-part taxon-name-part-type="genus" reg="Bagnallella">Bagnallella</tp:taxon-name-part></tp:taxon-name></italic> for the group of species mentioned above, rather than erecting a new generic name. Several other forms described under different generic names also fit to <italic><tp:taxon-name><tp:taxon-name-part taxon-name-part-type="genus" reg="Bagnallella">Bagnallella</tp:taxon-name-part></tp:taxon-name></italic> at lesser or larger degree of accuracy. For these species, the two <italic><tp:taxon-name><tp:taxon-name-part taxon-name-part-type="genus" reg="Bagnallella">Bagnallella</tp:taxon-name-part></tp:taxon-name></italic> key characters were mentioned in the associated descriptions or were seen by us, apart from three forms with unknown sensillar chaetotaxy. Nevertheless, we suppose the last ones (notated with question marks in the list of species of <italic><tp:taxon-name><tp:taxon-name-part taxon-name-part-type="genus" reg="Bagnallella">Bagnallella</tp:taxon-name-part></tp:taxon-name></italic> below) belong to the genus. Among these species, <italic><tp:taxon-name><tp:taxon-name-part taxon-name-part-type="genus" reg="Bagnallella">Bagnallella</tp:taxon-name-part><tp:taxon-name-part taxon-name-part-type="species" reg="sedecimoculata">sedecimoculata</tp:taxon-name-part></tp:taxon-name></italic> is poorly described and so is not the best to be a generotype, but we prefer to keep a generic name already created by John Salmon.</p><p>The incertae sedis genus <italic><tp:taxon-name><tp:taxon-name-part taxon-name-part-type="genus" reg="Bagnallella">Bagnallella</tp:taxon-name-part></tp:taxon-name></italic> combines the characters of two large generic groups by the separation of its two last abdominal segments and the presence of three and five <abbrev xmlns:xlink="http://www.w3.org/1999/xlink" xlink:title="macro s-chaeta or s-chaetae" id="ABBRID0ELBAE" xlink:type="simple">s-chaetae</abbrev> on <abbrev xmlns:xlink="http://www.w3.org/1999/xlink" xlink:title="abdominal segments" id="ABBRID0EPBAE" xlink:type="simple">Abd</abbrev>.IV and V respectively in characteristic position. The former character is a diagnostic feature of the <italic><tp:taxon-name><tp:taxon-name-part taxon-name-part-type="genus" reg="Proisotoma">Proisotoma</tp:taxon-name-part></tp:taxon-name></italic> Börner, 1901 complex, the latter indicates basic set of <abbrev xmlns:xlink="http://www.w3.org/1999/xlink" xlink:title="macro s-chaeta or s-chaetae" id="ABBRID0E1BAE" xlink:type="simple">s-chaetae</abbrev> in <italic><tp:taxon-name><tp:taxon-name-part taxon-name-part-type="genus" reg="Cryptopygus">Cryptopygus</tp:taxon-name-part></tp:taxon-name></italic> Willem, 1902 and related genera belonging to <italic><tp:taxon-name><tp:taxon-name-part taxon-name-part-type="genus" reg="Cryptopygus">Cryptopygus</tp:taxon-name-part></tp:taxon-name></italic> complex (<xref ref-type="bibr" rid="B27">Potapov et al. 2006</xref>, <xref ref-type="bibr" rid="B28">2013</xref>, <xref ref-type="bibr" rid="B31">2020</xref>). The latter complex is characterized by the fusion of the two last abdominal segments. The genus <italic><tp:taxon-name><tp:taxon-name-part taxon-name-part-type="genus" reg="Bagnallella">Bagnallella</tp:taxon-name-part></tp:taxon-name></italic> takes a neatly intermediate position between <italic><tp:taxon-name><tp:taxon-name-part taxon-name-part-type="genus" reg="Cryptopygus">Cryptopygus</tp:taxon-name-part></tp:taxon-name></italic> (<italic><tp:taxon-name><tp:taxon-name-part taxon-name-part-type="genus" reg="Cryptopygus">Cryptopygus</tp:taxon-name-part></tp:taxon-name></italic> complex, Southern Hemisphere) and <italic><tp:taxon-name><tp:taxon-name-part taxon-name-part-type="genus" reg="Scutisotoma">Scutisotoma</tp:taxon-name-part></tp:taxon-name></italic> (<italic><tp:taxon-name><tp:taxon-name-part taxon-name-part-type="genus" reg="Proisotoma">Proisotoma</tp:taxon-name-part></tp:taxon-name></italic> complex, Northern Hemisphere). The three genera share, apart from the characters of the subfamily, the presence of a furca, a mid-tergal position of macro <abbrev xmlns:xlink="http://www.w3.org/1999/xlink" xlink:title="macro s-chaeta or s-chaetae" id="ABBRID0E2DAE" xlink:type="simple">s-chaetae</abbrev> on body tergites, and the absence of any specific apomorphy. The combinations of the two key characters mentioned above are shown in Figure <xref ref-type="fig" rid="F1">1</xref>. After the separation of the two last abdominal segments, we suggest treating <italic><tp:taxon-name><tp:taxon-name-part taxon-name-part-type="genus" reg="Bagnallella">Bagnallella</tp:taxon-name-part></tp:taxon-name></italic> in the <italic><tp:taxon-name><tp:taxon-name-part taxon-name-part-type="genus" reg="Proisotoma">Proisotoma</tp:taxon-name-part></tp:taxon-name></italic> complex.</p><fig id="F1" position="float" orientation="portrait"><object-id xmlns:xlink="http://www.w3.org/1999/xlink" content-type="doi" xlink:type="simple">10.3897/zookeys.1072.71307.figures1-4</object-id><object-id xmlns:xlink="http://www.w3.org/1999/xlink" content-type="arpha" xlink:type="simple">771B684B-40DD-5F48-A783-047B2E2D11F7</object-id><label>Figures 1–4.</label><caption><p>S-patterns of <abbrev xmlns:xlink="http://www.w3.org/1999/xlink" xlink:title="abdominal segments" id="ABBRID0EZEAE" xlink:type="simple">Abd</abbrev>. IV–VI in the genera <italic><tp:taxon-name><tp:taxon-name-part taxon-name-part-type="genus" reg="Cryptopygus">Cryptopygus</tp:taxon-name-part></tp:taxon-name><tp:taxon-name><tp:taxon-name-part taxon-name-part-type="genus" reg="Bagnallella">Bagnallella</tp:taxon-name-part></tp:taxon-name></italic> and <italic><tp:taxon-name><tp:taxon-name-part taxon-name-part-type="genus" reg="Scutisotoma">Scutisotoma</tp:taxon-name-part></tp:taxon-name></italic> (<bold>1</bold>) <italic><tp:taxon-name><tp:taxon-name-part taxon-name-part-type="genus" reg="Bagnallella">B.</tp:taxon-name-part><tp:taxon-name-part taxon-name-part-type="species" reg="sedecimoculata">sedecimoculata</tp:taxon-name-part></tp:taxon-name></italic> (<bold>2</bold>) and <italic><tp:taxon-name><tp:taxon-name-part taxon-name-part-type="genus" reg="Bagnallella">B.</tp:taxon-name-part><tp:taxon-name-part taxon-name-part-type="species" reg="dubia">dubia</tp:taxon-name-part></tp:taxon-name></italic> (<bold>3, 4</bold>) <bold>2, 3</bold> furca, anterior view <bold>4</bold> macrochaetae and s and <abbrev xmlns:xlink="http://www.w3.org/1999/xlink" xlink:title="micro s-chaeta(e)" id="ABBRID0ERGAE" xlink:type="simple">ms</abbrev>-chaetae on body. s = <abbrev xmlns:xlink="http://www.w3.org/1999/xlink" xlink:title="macro s-chaeta or s-chaetae" id="ABBRID0EVGAE" xlink:type="simple">s-chaetae</abbrev>, <abbrev xmlns:xlink="http://www.w3.org/1999/xlink" xlink:title="micro s-chaeta(e)" id="ABBRID0EZGAE" xlink:type="simple">ms</abbrev> = <abbrev xmlns:xlink="http://www.w3.org/1999/xlink" xlink:title="micro s-chaeta(e)" id="ABBRID0E4GAE" xlink:type="simple">ms</abbrev>-chaetae.</p></caption><graphic xmlns:xlink="http://www.w3.org/1999/xlink" xlink:href="zookeys-1072-185-g001.jpg" position="float" orientation="portrait" xlink:type="simple" id="oo_614138.jpg"><uri content-type="original_file" xlink:type="simple">https://binary.pensoft.net/fig/614138</uri></graphic></fig></tp:treatment-sec><tp:treatment-sec sec-type="distribution" id="SECID0EGHAE"><title>Distribution and ecology of</title><p><bold><italic><tp:taxon-name><tp:taxon-name-part taxon-name-part-type="genus" reg="Bagnallella">Bagnallella</tp:taxon-name-part></tp:taxon-name></italic>.</bold> The genus is distributed worldwide. More local species (<italic><tp:taxon-name><tp:taxon-name-part taxon-name-part-type="genus" reg="Bagnallella">B.</tp:taxon-name-part><tp:taxon-name-part taxon-name-part-type="species" reg="davidi">davidi</tp:taxon-name-part></tp:taxon-name></italic>, <italic><tp:taxon-name><tp:taxon-name-part taxon-name-part-type="genus" reg="Bagnallella">B.</tp:taxon-name-part><tp:taxon-name-part taxon-name-part-type="species" reg="douglasi">douglasi</tp:taxon-name-part></tp:taxon-name></italic>, <italic><tp:taxon-name><tp:taxon-name-part taxon-name-part-type="genus" reg="Bagnallella">B.</tp:taxon-name-part><tp:taxon-name-part taxon-name-part-type="species" reg="mishai">mishai</tp:taxon-name-part></tp:taxon-name></italic>, <italic><tp:taxon-name><tp:taxon-name-part taxon-name-part-type="genus" reg="Bagnallella">B.</tp:taxon-name-part><tp:taxon-name-part taxon-name-part-type="species" reg="biseta">biseta</tp:taxon-name-part></tp:taxon-name></italic>, <italic><tp:taxon-name><tp:taxon-name-part taxon-name-part-type="genus" reg="Bagnallella">B.</tp:taxon-name-part><tp:taxon-name-part taxon-name-part-type="species" reg="koepckei">koepckei</tp:taxon-name-part></tp:taxon-name></italic>) are distributed in the Southern Hemisphere that indicates further relation to the “austral” genus <italic><tp:taxon-name><tp:taxon-name-part taxon-name-part-type="genus" reg="Cryptopygus">Cryptopygus</tp:taxon-name-part></tp:taxon-name></italic>. Due to apparent ruderal <italic><tp:taxon-name><tp:taxon-name-part taxon-name-part-type="genus" reg="Bagnallella">B.</tp:taxon-name-part><tp:taxon-name-part taxon-name-part-type="species" reg="tenella">tenella</tp:taxon-name-part></tp:taxon-name></italic> and pioneer <italic><tp:taxon-name><tp:taxon-name-part taxon-name-part-type="genus" reg="Bagnallella">B.</tp:taxon-name-part><tp:taxon-name-part taxon-name-part-type="species" reg="ripicola">ripicola</tp:taxon-name-part></tp:taxon-name></italic>, the genus also occurs in the Northern Hemisphere. The ecology of the former species is especially remarkable, as <italic><tp:taxon-name><tp:taxon-name-part taxon-name-part-type="genus" reg="Bagnallella">B.</tp:taxon-name-part><tp:taxon-name-part taxon-name-part-type="species" reg="tenella">tenella</tp:taxon-name-part></tp:taxon-name></italic> is often recorded in mass abundances (<xref ref-type="bibr" rid="B1">Agrell 1939</xref>; Arle 1970; <xref ref-type="bibr" rid="B26">Neves and Mendonça 2016</xref>). We speculate that <italic><tp:taxon-name><tp:taxon-name-part taxon-name-part-type="genus" reg="Bagnallella">B.</tp:taxon-name-part><tp:taxon-name-part taxon-name-part-type="species" reg="davidi">davidi</tp:taxon-name-part></tp:taxon-name></italic> has an unusual biology and ecology due to its morphological modifications (described below).</p></tp:treatment-sec><tp:treatment-sec sec-type="World list of the genus" id="SECID0EILAE"><title>World list of the genus</title><sec sec-type="Bagnallella" id="SECID0EMLAE"><title>
              <italic>
                <tp:taxon-name><tp:taxon-name-part taxon-name-part-type="genus" reg="Bagnallella">Bagnallella</tp:taxon-name-part></tp:taxon-name>
              </italic>
            </title><p><italic><tp:taxon-name><tp:taxon-name-part taxon-name-part-type="genus" reg="Bagnallella">Bagnallella</tp:taxon-name-part><tp:taxon-name-part taxon-name-part-type="species" reg="biseta">biseta</tp:taxon-name-part></tp:taxon-name></italic> (Rapoport, 1963), comb. nov.</p><p><italic><tp:taxon-name><tp:taxon-name-part taxon-name-part-type="genus" reg="Bagnallella">Bagnallella</tp:taxon-name-part><tp:taxon-name-part taxon-name-part-type="species" reg="davidi">davidi</tp:taxon-name-part></tp:taxon-name></italic> (Barra, 2001), comb. nov.</p><p><italic><tp:taxon-name><tp:taxon-name-part taxon-name-part-type="genus" reg="Bagnallella">Bagnallella</tp:taxon-name-part><tp:taxon-name-part taxon-name-part-type="species" reg="dubia">dubia</tp:taxon-name-part></tp:taxon-name></italic> (Deharveng, 1981), comb. nov.</p><p><italic><tp:taxon-name><tp:taxon-name-part taxon-name-part-type="genus" reg="Bagnallella">Bagnallella</tp:taxon-name-part><tp:taxon-name-part taxon-name-part-type="species" reg="douglasi">douglasi</tp:taxon-name-part></tp:taxon-name></italic> (Mendonça, Queiroz &amp; Silveira, 2015), comb. nov.</p><p>? <italic><tp:taxon-name><tp:taxon-name-part taxon-name-part-type="genus" reg="Bagnallella">Bagnallella</tp:taxon-name-part><tp:taxon-name-part taxon-name-part-type="species" reg="koepckei">koepckei</tp:taxon-name-part></tp:taxon-name></italic> (Winter, 1967), comb. nov.</p><p><italic><tp:taxon-name><tp:taxon-name-part taxon-name-part-type="genus" reg="Bagnallella">Bagnallella</tp:taxon-name-part><tp:taxon-name-part taxon-name-part-type="species" reg="mishai">mishai</tp:taxon-name-part></tp:taxon-name></italic> (Mendonça et Silveira, 2019), comb. nov.</p><p>? <italic><tp:taxon-name><tp:taxon-name-part taxon-name-part-type="genus" reg="Bagnallella">Bagnallella</tp:taxon-name-part><tp:taxon-name-part taxon-name-part-type="species" reg="nigromaculosa">nigromaculosa</tp:taxon-name-part></tp:taxon-name></italic> (Folsom, 1932), comb. nov.</p><p>? <italic><tp:taxon-name><tp:taxon-name-part taxon-name-part-type="genus" reg="Bagnallella">Bagnallella</tp:taxon-name-part><tp:taxon-name-part taxon-name-part-type="species" reg="paronai">paronai</tp:taxon-name-part></tp:taxon-name></italic> (Börner, 1907), comb. nov.</p><p><italic><tp:taxon-name><tp:taxon-name-part taxon-name-part-type="genus" reg="Bagnallella">Bagnallella</tp:taxon-name-part><tp:taxon-name-part taxon-name-part-type="species" reg="ripicola">ripicola</tp:taxon-name-part></tp:taxon-name></italic> (Linnaniemi, 1912), comb. nov.</p><p><italic><tp:taxon-name><tp:taxon-name-part taxon-name-part-type="genus" reg="Bagnallella">Bagnallella</tp:taxon-name-part><tp:taxon-name-part taxon-name-part-type="species" reg="sedecimoculata">sedecimoculata</tp:taxon-name-part></tp:taxon-name></italic> (Salmon, 1943), comb. nov.</p><p><italic><tp:taxon-name><tp:taxon-name-part taxon-name-part-type="genus" reg="Bagnallella">Bagnallella</tp:taxon-name-part><tp:taxon-name-part taxon-name-part-type="species" reg="tenella">tenella</tp:taxon-name-part></tp:taxon-name></italic> (Reuter, 1895), comb. nov.</p></sec></tp:treatment-sec><tp:treatment-sec sec-type="description" id="SECID0ELQAE"><title>Descriptions and remarks to species of the genus.</title><p> Below we give the diagnosis, description, remarks, and distribution, with, if possible, ecological remarks of all species of <italic><tp:taxon-name><tp:taxon-name-part taxon-name-part-type="genus" reg="Bagnallella">Bagnallella</tp:taxon-name-part></tp:taxon-name></italic>. Some sections may be omitted if the associated species have good morphological descriptions in the literature.</p></tp:treatment-sec><ref-list><ref id="B27"><mixed-citation xmlns:xlink="http://www.w3.org/1999/xlink" xlink:type="simple"><person-group><name name-style="western"><surname>Potapov</surname><given-names>M</given-names></name><name name-style="western"><surname>Babenko</surname><given-names>A</given-names></name><name name-style="western"><surname>Fjellberg</surname><given-names>A</given-names></name></person-group> (<year>2006</year>) <article-title>Taxonomy of the <italic><tp:taxon-name><tp:taxon-name-part taxon-name-part-type="genus">Proisotoma</tp:taxon-name-part></tp:taxon-name></italic> complex. Redefinition of genera and description of new species of <italic><tp:taxon-name><tp:taxon-name-part taxon-name-part-type="genus">Scutisotoma</tp:taxon-name-part></tp:taxon-name></italic> and <italic><tp:taxon-name><tp:taxon-name-part taxon-name-part-type="genus">Weberacantha</tp:taxon-name-part></tp:taxon-name></italic> (<tp:taxon-name><tp:taxon-name-part taxon-name-part-type="order">Collembola</tp:taxon-name-part></tp:taxon-name>, <tp:taxon-name><tp:taxon-name-part taxon-name-part-type="family">Isotomidae</tp:taxon-name-part></tp:taxon-name>).</article-title><source>Zootaxa</source><volume>1382</volume>: <fpage>1</fpage>–<lpage>74</lpage>. <ext-link xlink:type="simple" ext-link-type="doi" xlink:href="10.11646/zootaxa.1382.1.1">https://doi.org/10.11646/zootaxa.1382.1.1</ext-link></mixed-citation></ref><ref id="B30"><mixed-citation xmlns:xlink="http://www.w3.org/1999/xlink" xlink:type="simple"><person-group><name name-style="western"><surname>Potapov</surname><given-names>M</given-names></name><name name-style="western"><surname>Janion-Scheepers</surname><given-names>C</given-names></name></person-group> (<year>2017</year>) <article-title>A review of Salmon’s <italic><tp:taxon-name><tp:taxon-name-part taxon-name-part-type="genus">Folsomia</tp:taxon-name-part></tp:taxon-name></italic> types from New Zealand (<tp:taxon-name><tp:taxon-name-part taxon-name-part-type="order">Collembola</tp:taxon-name-part></tp:taxon-name>). New Zealand Entomologist: Vol.</article-title><volume>40</volume>: <fpage>1</fpage>–<lpage>7</lpage>.</mixed-citation></ref><ref id="B36"><mixed-citation xmlns:xlink="http://www.w3.org/1999/xlink" xlink:type="simple"><person-group><name name-style="western"><surname>Salmon</surname><given-names>JT</given-names></name></person-group> (<year>1943</year>) <article-title>The genus <italic><tp:taxon-name><tp:taxon-name-part taxon-name-part-type="genus">Folsomia</tp:taxon-name-part></tp:taxon-name></italic> (<tp:taxon-name><tp:taxon-name-part taxon-name-part-type="order">Collembola</tp:taxon-name-part></tp:taxon-name>) in New Zealand.</article-title><source>Transactions and Proceedings of the Royal Society of New Zealand</source><volume>73</volume>: <fpage>73</fpage>–<lpage>75</lpage>.</mixed-citation></ref><ref id="B28"><mixed-citation xmlns:xlink="http://www.w3.org/1999/xlink" xlink:type="simple"><person-group><name name-style="western"><surname>Potapov</surname><given-names>M</given-names></name><name name-style="western"><surname>Gao</surname><given-names>Y</given-names></name><name name-style="western"><surname>Deharveng</surname><given-names>L</given-names></name></person-group> (<year>2013</year>) <article-title>Taxonomy of the <italic><tp:taxon-name><tp:taxon-name-part taxon-name-part-type="genus">Cryptopygus</tp:taxon-name-part></tp:taxon-name></italic> complex. I. <italic><tp:taxon-name><tp:taxon-name-part taxon-name-part-type="genus">Pauropygus</tp:taxon-name-part></tp:taxon-name></italic>—a new worldwide littoral genus (<tp:taxon-name><tp:taxon-name-part taxon-name-part-type="order">Collembola</tp:taxon-name-part></tp:taxon-name>, <tp:taxon-name><tp:taxon-name-part taxon-name-part-type="family">Isotomidae</tp:taxon-name-part></tp:taxon-name>).</article-title><source>ZooKeys</source><volume>304</volume>: <fpage>1</fpage>–<lpage>16</lpage>. <ext-link xlink:type="simple" ext-link-type="doi" xlink:href="10.3897/zookeys.304.4083">https://doi.org/10.3897/zookeys.304.4083</ext-link></mixed-citation></ref><ref id="B31"><mixed-citation xmlns:xlink="http://www.w3.org/1999/xlink" xlink:type="simple"><person-group><name name-style="western"><surname>Potapov</surname><given-names>MB</given-names></name><name name-style="western"><surname>Janion-Scheepers</surname><given-names>C</given-names></name><name name-style="western"><surname>Deharveng</surname><given-names>L</given-names></name></person-group> (<year>2020</year>) <article-title>Taxonomy of the <italic><tp:taxon-name><tp:taxon-name-part taxon-name-part-type="genus">Cryptopygus</tp:taxon-name-part></tp:taxon-name></italic> complex. III. The revision of South African species of <italic><tp:taxon-name><tp:taxon-name-part taxon-name-part-type="genus">Cryptopygus</tp:taxon-name-part></tp:taxon-name></italic> and <italic><tp:taxon-name><tp:taxon-name-part taxon-name-part-type="genus">Isotominella</tp:taxon-name-part></tp:taxon-name></italic> (<tp:taxon-name><tp:taxon-name-part taxon-name-part-type="order">Collembola</tp:taxon-name-part></tp:taxon-name>, <tp:taxon-name><tp:taxon-name-part taxon-name-part-type="family">Isotomidae</tp:taxon-name-part></tp:taxon-name>).</article-title><source>ZooKeys</source><volume>945</volume>: <fpage>99</fpage>–<lpage>127</lpage>. <ext-link xlink:type="simple" ext-link-type="doi" xlink:href="10.3897/zookeys.945.51860">https://doi.org/10.3897/zookeys.945.51860</ext-link></mixed-citation></ref><ref id="B1"><mixed-citation xmlns:xlink="http://www.w3.org/1999/xlink" xlink:type="simple"><person-group><name name-style="western"><surname>Agrell</surname><given-names>I</given-names></name></person-group> (<year>1939</year>) <article-title>Zur Kenntnis der schwedischen Collembolen mit Beschreibung von vier neuen Arten und einigen Varietäten.</article-title><source>Opuscula Entomologica</source><volume>1939</volume>: <fpage>159</fpage>–<lpage>168</lpage>.</mixed-citation></ref><ref id="B26"><mixed-citation xmlns:xlink="http://www.w3.org/1999/xlink" xlink:type="simple"><person-group><name name-style="western"><surname>Neves</surname><given-names>ACR</given-names></name><name name-style="western"><surname>Mendonça</surname><given-names>MC</given-names></name></person-group> (<year>2016</year>) <source>Recaracterização da espécie <italic><tp:taxon-name><tp:taxon-name-part taxon-name-part-type="genus">Proisotoma</tp:taxon-name-part><tp:taxon-name-part taxon-name-part-type="species">tenella</tp:taxon-name-part></tp:taxon-name></italic> (Reuter, 1895) (<tp:taxon-name><tp:taxon-name-part taxon-name-part-type="order">Collembola</tp:taxon-name-part></tp:taxon-name>: <tp:taxon-name><tp:taxon-name-part taxon-name-part-type="family">Isotomidae</tp:taxon-name-part></tp:taxon-name>) In: Da-Silva ER, Passos MIS, Aguiar VM, Lessa CSS and Coelho LBN (Eds), Anais do III Simpósio de Entomologia do Rio de Janeiro.</source><publisher-name>Universidade Federal do Estado do Rio de Janeiro</publisher-name>, <publisher-loc>Rio de Janeiro</publisher-loc>, <size units="page">52 pp</size>.</mixed-citation></ref></ref-list></tp:taxon-treatment>
