# Supplementary material for: Taxonomy of the Proisotoma complex. VI. Rediscovery of the genus Bagnallella Salmon, 1951 and epitoky in Bagnallelladavidi (Barra, 2001), comb. nov. from South Africa
Source: Zookeys. 2021 Nov 23;1072:185–204. doi: 10.3897/zookeys.1072.71307 (PMC8632875; doi:10.3897/zookeys.1072.71307)
Supplement: XML Treatment for Bagnallella biseta [file zookeys.1072.71307-treatment2.xml]

<!DOCTYPE tp:taxon-treatment
  PUBLIC "-//TaxonX//DTD Taxonomic Treatment Publishing DTD v0 20100105//EN" "tax-treatment-NSO.dtd">
<tp:taxon-treatment xmlns:tp="http://www.plazi.org/taxpub"><tp:treatment-meta><kwd-group><label>Taxon classification</label><kwd>
              <named-content content-type="kingdom">Animalia</named-content>
            </kwd><kwd>
              <named-content content-type="order">Collembola</named-content>
            </kwd><kwd>
              <named-content content-type="family">Collembola</named-content>
            </kwd></kwd-group><mixed-citation publication-type="journal"><person-group><name><surname>Potapov</surname><given-names>Mikhail</given-names></name><name><surname>Deharveng</surname><given-names>Louis</given-names></name><name><surname>Janion-Scheepers</surname><given-names>Charlene</given-names></name></person-group><article-title>Taxonomy of the <italic><tp:taxon-name><tp:taxon-name-part taxon-name-part-type="genus" reg="Proisotoma">Proisotoma</tp:taxon-name-part></tp:taxon-name></italic> complex. VI. Rediscovery of the genus <italic><tp:taxon-name><tp:taxon-name-part taxon-name-part-type="genus" reg="Bagnallella">Bagnallella</tp:taxon-name-part></tp:taxon-name></italic> Salmon, 1951 and epitoky in <italic><tp:taxon-name><tp:taxon-name-part taxon-name-part-type="genus" reg="Bagnallella">Bagnallella</tp:taxon-name-part><tp:taxon-name-part taxon-name-part-type="species" reg="davidi">davidi</tp:taxon-name-part></tp:taxon-name></italic> (Barra, 2001), comb. nov. from South Africa</article-title><source>Zookeys</source><day>23</day><month>11</month><year>2021</year><volume>1072</volume><fpage>185</fpage><lpage>204</lpage><pub-id pub-id-type="doi">10.3897/zookeys.1072.71307</pub-id></mixed-citation></tp:treatment-meta><tp:nomenclature><tp:taxon-name>
            <object-id xmlns:xlink="http://www.w3.org/1999/xlink" content-type="arpha" xlink:type="simple">65B31168-08FB-5E47-818C-063D4713BBAF</object-id>
            <tp:taxon-name-part taxon-name-part-type="genus" reg="Bagnallella">Bagnallella</tp:taxon-name-part>
            <tp:taxon-name-part taxon-name-part-type="species" reg="biseta">biseta</tp:taxon-name-part>
          </tp:taxon-name><tp:taxon-authority>(Rapoport, 1963)</tp:taxon-authority><tp:taxon-status xmlns:xlink="http://www.w3.org/1999/xlink" xlink:type="simple">comb. nov.</tp:taxon-status><tp:nomenclature-citation-list><tp:nomenclature-citation><tp:taxon-name>
                <tp:taxon-name-part taxon-name-part-type="genus" reg="Proisotoma">Proisotoma</tp:taxon-name-part>
                <tp:taxon-name-part taxon-name-part-type="species" reg="biseta">biseta</tp:taxon-name-part>
              </tp:taxon-name><comment>Rapoport, 1963</comment></tp:nomenclature-citation></tp:nomenclature-citation-list></tp:nomenclature><tp:treatment-sec sec-type="material" id="SECID0EJSAE"><title>Material examined.</title><p> Adult male from Argentina under label “Tucuman, 19/4/59, entre maderas ...”, deposited in the Museum national d’Histoire naturelle (<named-content xmlns:xlink="http://www.w3.org/1999/xlink" content-type="dwc:institutional_code" xlink:type="simple">MNHN</named-content>), Paris, France. This individual was obviously among the material the original description was based on by E.H. Rapoport.</p></tp:treatment-sec><tp:treatment-sec sec-type="diagnosis" id="SECID0ETSAE"><title>Diagnosis.</title><p> Maxillary palp bifurcate, four prelabral chaetae. Dens with ~50 anterior chaetae. Mucro bidentate. Anterior side of manubrium with 3+3 chaetae. 33/22235 s and 11/111 <abbrev xmlns:xlink="http://www.w3.org/1999/xlink" xlink:title="micro s-chaeta(e)" id="ABBRID0EZSAE" xlink:type="simple">ms</abbrev> on body. Ventral chaetae absent on <abbrev xmlns:xlink="http://www.w3.org/1999/xlink" xlink:title="thoracic segments" id="ABBRID0E4SAE" xlink:type="simple">Th</abbrev>.III.</p></tp:treatment-sec><tp:treatment-sec sec-type="description" id="SECID0EBTAE"><title>Description.</title><p> Maxillary outer lobe with four sublobal hairs, maxillary palp bifurcate. Labral formula as 4/5,5,4. Guard chaeta e7 present on labium. <abbrev xmlns:xlink="http://www.w3.org/1999/xlink" xlink:title="antennal segments" id="ABBRID0EHTAE" xlink:type="simple">Ant</abbrev>. III without <abbrev xmlns:xlink="http://www.w3.org/1999/xlink" xlink:title="basal micro s-chaeta on antennal segments" id="ABBRID0ELTAE" xlink:type="simple">bms</abbrev> and with five distal s (including one lateral), without additional <abbrev xmlns:xlink="http://www.w3.org/1999/xlink" xlink:title="macro s-chaeta or s-chaetae" id="ABBRID0EPTAE" xlink:type="simple">s-chaetae</abbrev>. <abbrev xmlns:xlink="http://www.w3.org/1999/xlink" xlink:title="thoracic segments" id="ABBRID0ETTAE" xlink:type="simple">Th</abbrev>. I, II, and III without ventral chaetae. S-formula as 33/22235 (s), 11/111 (<abbrev xmlns:xlink="http://www.w3.org/1999/xlink" xlink:title="micro s-chaeta(e)" id="ABBRID0EXTAE" xlink:type="simple">ms</abbrev>). Tibiotarsal tenent chaetae (1,1,1) clearly clavate. Tibiotarsi 1–2 with more than 24 chaetae. Ventral tube with 6+5 chaetae (in the adult male studied). Retinaculum with 4+4 teeth and two chaetae. Dens long and slender, with numerous crenulations, many (~50) anterior and 17 (in the adult male studied) posterior chaetae. Anterior side of manubrium with 3+3 chaetae. Mucro bidentate.</p></tp:treatment-sec><tp:treatment-sec sec-type="discussion" id="SECID0E2TAE"><title>Discussion.</title><p> Our redescription is based on one individual of E. Rapoport, and more material is needed to complete the understanding of <italic><tp:taxon-name><tp:taxon-name-part taxon-name-part-type="genus" reg="Bagnallella">B.</tp:taxon-name-part><tp:taxon-name-part taxon-name-part-type="species" reg="biseta">biseta</tp:taxon-name-part></tp:taxon-name></italic>. The species obviously belongs to the genus <italic><tp:taxon-name><tp:taxon-name-part taxon-name-part-type="genus" reg="Bagnallella">Bagnallella</tp:taxon-name-part></tp:taxon-name></italic> by separation of two last abdominal segments and s-chaetotaxy of <abbrev xmlns:xlink="http://www.w3.org/1999/xlink" xlink:title="abdominal segments" id="ABBRID0ETUAE" xlink:type="simple">Abd</abbrev>.IV and V. After chaetotaxy of tibiotarsi, ventral tube, and dens, <italic><tp:taxon-name><tp:taxon-name-part taxon-name-part-type="genus" reg="Bagnallella">B.</tp:taxon-name-part><tp:taxon-name-part taxon-name-part-type="species" reg="biseta">biseta</tp:taxon-name-part></tp:taxon-name></italic> appears to be a more polychaetotic species than its congeners. The close relation of <italic><tp:taxon-name><tp:taxon-name-part taxon-name-part-type="genus" reg="Bagnallella">B.</tp:taxon-name-part><tp:taxon-name-part taxon-name-part-type="species" reg="biseta">biseta</tp:taxon-name-part></tp:taxon-name></italic> and <italic><tp:taxon-name><tp:taxon-name-part taxon-name-part-type="genus" reg="Bagnallella">B.</tp:taxon-name-part><tp:taxon-name-part taxon-name-part-type="species" reg="tenella">tenella</tp:taxon-name-part></tp:taxon-name></italic> (sharing 3+3 manubrial chaetae) is doubtful due to difference in maxillary palp (bifurcate vs simple). The independence of <italic><tp:taxon-name><tp:taxon-name-part taxon-name-part-type="genus" reg="Bagnallella">B.</tp:taxon-name-part><tp:taxon-name-part taxon-name-part-type="species" reg="koepckei">koepckei</tp:taxon-name-part></tp:taxon-name></italic> and <italic><tp:taxon-name><tp:taxon-name-part taxon-name-part-type="genus" reg="Bagnallella">B.</tp:taxon-name-part><tp:taxon-name-part taxon-name-part-type="species" reg="paronai">paronai</tp:taxon-name-part></tp:taxon-name></italic> from <italic><tp:taxon-name><tp:taxon-name-part taxon-name-part-type="genus" reg="Bagnallella">B.</tp:taxon-name-part><tp:taxon-name-part taxon-name-part-type="species" reg="biseta">biseta</tp:taxon-name-part></tp:taxon-name></italic> call for further verification. <italic><tp:taxon-name><tp:taxon-name-part taxon-name-part-type="genus" reg="Bagnallella">Bagnallella</tp:taxon-name-part><tp:taxon-name-part taxon-name-part-type="species" reg="paronai">paronai</tp:taxon-name-part></tp:taxon-name></italic> is not included in the key due to the incomplete diagnosis.</p></tp:treatment-sec><tp:treatment-sec sec-type="distribution" id="SECID0EEXAE"><title>Distribution.</title><p> Argentina and Chile (see <xref ref-type="bibr" rid="B23">Mari Mutt and Bellinger 1990</xref> for details).</p></tp:treatment-sec><ref-list><ref id="B23"><mixed-citation xmlns:xlink="http://www.w3.org/1999/xlink" xlink:type="simple"><person-group><name name-style="western"><surname>Mari Mutt</surname><given-names>JA</given-names></name><name name-style="western"><surname>Bellinger</surname><given-names>PF</given-names></name></person-group> (<year>1990</year>) <source>A Catalog of the Neotropical <tp:taxon-name><tp:taxon-name-part taxon-name-part-type="order">Collembola</tp:taxon-name-part></tp:taxon-name>, Including Nearctic Areas of Mexico.</source><publisher-name>Sandhill Crane Press</publisher-name>, <publisher-loc>Gainesville</publisher-loc>, <size units="page">237 pp</size>.</mixed-citation></ref></ref-list></tp:taxon-treatment>
