# Supplementary material for: Taxonomy of the Proisotoma complex. VI. Rediscovery of the genus Bagnallella Salmon, 1951 and epitoky in Bagnallelladavidi (Barra, 2001), comb. nov. from South Africa
Source: Zookeys. 2021 Nov 23;1072:185–204. doi: 10.3897/zookeys.1072.71307 (PMC8632875; doi:10.3897/zookeys.1072.71307)
Supplement: XML Treatment for Bagnallella dubia [file zookeys.1072.71307-treatment3.xml]

<!DOCTYPE tp:taxon-treatment
  PUBLIC "-//TaxonX//DTD Taxonomic Treatment Publishing DTD v0 20100105//EN" "tax-treatment-NSO.dtd">
<tp:taxon-treatment xmlns:tp="http://www.plazi.org/taxpub"><tp:treatment-meta><kwd-group><label>Taxon classification</label><kwd>
              <named-content content-type="kingdom">Animalia</named-content>
            </kwd><kwd>
              <named-content content-type="order">Collembola</named-content>
            </kwd><kwd>
              <named-content content-type="family">Collembola</named-content>
            </kwd></kwd-group><mixed-citation publication-type="journal"><person-group><name><surname>Potapov</surname><given-names>Mikhail</given-names></name><name><surname>Deharveng</surname><given-names>Louis</given-names></name><name><surname>Janion-Scheepers</surname><given-names>Charlene</given-names></name></person-group><article-title>Taxonomy of the <italic><tp:taxon-name><tp:taxon-name-part taxon-name-part-type="genus" reg="Proisotoma">Proisotoma</tp:taxon-name-part></tp:taxon-name></italic> complex. VI. Rediscovery of the genus <italic><tp:taxon-name><tp:taxon-name-part taxon-name-part-type="genus" reg="Bagnallella">Bagnallella</tp:taxon-name-part></tp:taxon-name></italic> Salmon, 1951 and epitoky in <italic><tp:taxon-name><tp:taxon-name-part taxon-name-part-type="genus" reg="Bagnallella">Bagnallella</tp:taxon-name-part><tp:taxon-name-part taxon-name-part-type="species" reg="davidi">davidi</tp:taxon-name-part></tp:taxon-name></italic> (Barra, 2001), comb. nov. from South Africa</article-title><source>Zookeys</source><day>23</day><month>11</month><year>2021</year><volume>1072</volume><fpage>185</fpage><lpage>204</lpage><pub-id pub-id-type="doi">10.3897/zookeys.1072.71307</pub-id></mixed-citation></tp:treatment-meta><tp:nomenclature><tp:taxon-name>
            <object-id xmlns:xlink="http://www.w3.org/1999/xlink" content-type="arpha" xlink:type="simple">7F0F127F-D593-50F9-8D40-8961E0A269E3</object-id>
            <tp:taxon-name-part taxon-name-part-type="genus" reg="Bagnallella">Bagnallella</tp:taxon-name-part>
            <tp:taxon-name-part taxon-name-part-type="species" reg="dubia">dubia</tp:taxon-name-part>
          </tp:taxon-name><tp:taxon-authority>(Deharveng, 1981)</tp:taxon-authority><tp:taxon-status xmlns:xlink="http://www.w3.org/1999/xlink" xlink:type="simple">comb. nov.</tp:taxon-status><xref ref-type="fig" rid="F1">Figures 3</xref><xref ref-type="fig" rid="F1">, 4</xref><tp:nomenclature-citation-list><tp:nomenclature-citation><tp:taxon-name>
                <tp:taxon-name-part taxon-name-part-type="genus" reg="Cryptopygus">Cryptopygus</tp:taxon-name-part>
                <tp:taxon-name-part taxon-name-part-type="species" reg="dubius">dubius</tp:taxon-name-part>
              </tp:taxon-name><comment>Deharveng, 1981</comment></tp:nomenclature-citation></tp:nomenclature-citation-list></tp:nomenclature><tp:treatment-sec sec-type="material" id="SECID0EIZAE"><title>Material examined.</title><p> New Zealand, South Island, Central Otago, Pisa Range and Old Man’s Range, high alpine zone, different sites, 17.02.2014, M. Minor leg.</p></tp:treatment-sec><tp:treatment-sec sec-type="diagnosis" id="SECID0ENZAE"><title>Diagnosis.</title><p> Maxillary palp bifurcate, two prelabral chaetae. Dens with 12–16 anterior chaetae. Mucro bidentate. Anterior side of manubrium with 1+1 chaetae. 33/22235 s and 10/100 <abbrev xmlns:xlink="http://www.w3.org/1999/xlink" xlink:title="micro s-chaeta(e)" id="ABBRID0ETZAE" xlink:type="simple">ms</abbrev> on body. 2+2 ventral chaetae on <abbrev xmlns:xlink="http://www.w3.org/1999/xlink" xlink:title="thoracic segments" id="ABBRID0EXZAE" xlink:type="simple">Th</abbrev>.III.</p></tp:treatment-sec><tp:treatment-sec sec-type="description" id="SECID0E2ZAE"><title>Description.</title><p> Colour grey. Cuticle, ocelli, outer mouth parts, and antennae as in <italic><tp:taxon-name><tp:taxon-name-part taxon-name-part-type="genus" reg="Bagnallella">B.</tp:taxon-name-part><tp:taxon-name-part taxon-name-part-type="species" reg="sedecimoculata">sedecimoculata</tp:taxon-name-part></tp:taxon-name></italic>. <abbrev xmlns:xlink="http://www.w3.org/1999/xlink" xlink:title="postantennal organ" id="ABBRID0EM1AE" xlink:type="simple">PAO</abbrev> as long as 0.8–0.9 <abbrev xmlns:xlink="http://www.w3.org/1999/xlink" xlink:title="antennal segments" id="ABBRID0EQ1AE" xlink:type="simple">Ant</abbrev>. I and as 1.4–1.5 as long as Claw III. Ventral side of head with 4+4 postlabial chaetae. <abbrev xmlns:xlink="http://www.w3.org/1999/xlink" xlink:title="thoracic segments" id="ABBRID0EU1AE" xlink:type="simple">Th</abbrev>.III with 2+2 ventral axial chaetae.</p><p>Macrochaetae weakly differentiated, medial ones on <abbrev xmlns:xlink="http://www.w3.org/1999/xlink" xlink:title="abdominal segments" id="ABBRID0E11AE" xlink:type="simple">Abd</abbrev>.V about as long as 0.4–0.5 of tergal midline. S-chaetae weakly differentiated. S-formula as 43/22235 (s), 10/100 (<italic><abbrev xmlns:xlink="http://www.w3.org/1999/xlink" xlink:title="micro s-chaeta(e)" id="ABBRID0E61AE" xlink:type="simple">ms</abbrev></italic>) (Fig. <xref ref-type="fig" rid="F1">4</xref>). S-chaetae on <abbrev xmlns:xlink="http://www.w3.org/1999/xlink" xlink:title="abdominal segments" id="ABBRID0EH2AE" xlink:type="simple">Abd</abbrev>.I–III in mid-tergal position. Tibiotarsi 1–2 with 21 chaetae, Tibiotarsi 3 with few additional chaetae. Tibiotarsal tenent chaetae not developed. Ventral tube with 4+4 laterodistal and usually with five posterior chaetae. Retinaculum with 4+4 teeth and two chaetae. Anterior furcal subcoxae with 13–15 chaetae, posterior ones with 7–9. Anterior side of manubrium with 1+1 distal chaetae. Dens with 12–16 anterior chaetae, posterior side of dens with crenulation and seven chaetae (Fig. <xref ref-type="fig" rid="F1">3</xref>). Mucro bidentate. Ratio of manubrium : dens : mucro = 6.0–6.7 : 5.0–6.0 : 1. Males present, with two thin spurs on Tibiotarsi I.</p></tp:treatment-sec><tp:treatment-sec sec-type="discussion" id="SECID0EP2AE"><title>Discussion.</title><p> This species was named after its dubious position in generic system of <italic><tp:taxon-name><tp:taxon-name-part taxon-name-part-type="genus" reg="Proisotoma">Proisotoma</tp:taxon-name-part></tp:taxon-name></italic>/<italic><tp:taxon-name><tp:taxon-name-part taxon-name-part-type="genus" reg="Cryptopygus">Cryptopygus</tp:taxon-name-part></tp:taxon-name></italic> (<xref ref-type="bibr" rid="B10">Deharveng 1981</xref>). It resembles <italic><tp:taxon-name><tp:taxon-name-part taxon-name-part-type="genus" reg="Bagnallella">B.</tp:taxon-name-part><tp:taxon-name-part taxon-name-part-type="species" reg="sedecimoculata">sedecimoculata</tp:taxon-name-part></tp:taxon-name></italic> (see the Discussion below) and apparently belongs to the genus <italic><tp:taxon-name><tp:taxon-name-part taxon-name-part-type="genus" reg="Bagnallella">Bagnallella</tp:taxon-name-part></tp:taxon-name></italic> by separation of two last abdominal segments and s-chaetotaxy of <abbrev xmlns:xlink="http://www.w3.org/1999/xlink" xlink:title="abdominal segments" id="ABBRID0EZ3AE" xlink:type="simple">Abd</abbrev>.IV and V. Our specimens from New Zealand match the first description.</p></tp:treatment-sec><tp:treatment-sec sec-type="distribution" id="SECID0E43AE"><title>Distribution.</title><p><italic><tp:taxon-name><tp:taxon-name-part taxon-name-part-type="genus" reg="Bagnallella">Bagnallella</tp:taxon-name-part><tp:taxon-name-part taxon-name-part-type="species" reg="dubia">dubia</tp:taxon-name-part></tp:taxon-name></italic> was described from Marion Island and recorded in Macquarie Island (<xref ref-type="bibr" rid="B19">Greenslade and Wise 1986</xref>) and alpine sites of New Zealand (<xref ref-type="bibr" rid="B3">Babenko and Minor 2015</xref>). The species is possibly widely distributed in cold sites of high altitudes of the Southern Hemisphere. Its occurrence in Australia (<xref ref-type="bibr" rid="B18">Greenslade 2006</xref>) needs to be verified.</p></tp:treatment-sec><tp:treatment-sec><!--Section generated to contain objects referenced in tp:taxon-treatment.--><fig id="F1" position="float" orientation="portrait"><object-id xmlns:xlink="http://www.w3.org/1999/xlink" content-type="doi" xlink:type="simple">10.3897/zookeys.1072.71307.figures1-4</object-id><object-id xmlns:xlink="http://www.w3.org/1999/xlink" content-type="arpha" xlink:type="simple">771B684B-40DD-5F48-A783-047B2E2D11F7</object-id><label>Figures 1–4.</label><caption><p>S-patterns of <abbrev xmlns:xlink="http://www.w3.org/1999/xlink" xlink:title="abdominal segments" id="ABBRID0EZEAE" xlink:type="simple">Abd</abbrev>. IV–VI in the genera <italic><tp:taxon-name><tp:taxon-name-part taxon-name-part-type="genus" reg="Cryptopygus">Cryptopygus</tp:taxon-name-part></tp:taxon-name><tp:taxon-name><tp:taxon-name-part taxon-name-part-type="genus" reg="Bagnallella">Bagnallella</tp:taxon-name-part></tp:taxon-name></italic> and <italic><tp:taxon-name><tp:taxon-name-part taxon-name-part-type="genus" reg="Scutisotoma">Scutisotoma</tp:taxon-name-part></tp:taxon-name></italic> (<bold>1</bold>) <italic><tp:taxon-name><tp:taxon-name-part taxon-name-part-type="genus" reg="Bagnallella">B.</tp:taxon-name-part><tp:taxon-name-part taxon-name-part-type="species" reg="sedecimoculata">sedecimoculata</tp:taxon-name-part></tp:taxon-name></italic> (<bold>2</bold>) and <italic><tp:taxon-name><tp:taxon-name-part taxon-name-part-type="genus" reg="Bagnallella">B.</tp:taxon-name-part><tp:taxon-name-part taxon-name-part-type="species" reg="dubia">dubia</tp:taxon-name-part></tp:taxon-name></italic> (<bold>3, 4</bold>) <bold>2, 3</bold> furca, anterior view <bold>4</bold> macrochaetae and s and <abbrev xmlns:xlink="http://www.w3.org/1999/xlink" xlink:title="micro s-chaeta(e)" id="ABBRID0ERGAE" xlink:type="simple">ms</abbrev>-chaetae on body. s = <abbrev xmlns:xlink="http://www.w3.org/1999/xlink" xlink:title="macro s-chaeta or s-chaetae" id="ABBRID0EVGAE" xlink:type="simple">s-chaetae</abbrev>, <abbrev xmlns:xlink="http://www.w3.org/1999/xlink" xlink:title="micro s-chaeta(e)" id="ABBRID0EZGAE" xlink:type="simple">ms</abbrev> = <abbrev xmlns:xlink="http://www.w3.org/1999/xlink" xlink:title="micro s-chaeta(e)" id="ABBRID0E4GAE" xlink:type="simple">ms</abbrev>-chaetae.</p></caption><graphic xmlns:xlink="http://www.w3.org/1999/xlink" xlink:href="zookeys-1072-185-g001.jpg" position="float" orientation="portrait" xlink:type="simple" id="oo_614138.jpg"><uri content-type="original_file" xlink:type="simple">https://binary.pensoft.net/fig/614138</uri></graphic></fig></tp:treatment-sec><ref-list><ref id="B10"><mixed-citation xmlns:xlink="http://www.w3.org/1999/xlink" xlink:type="simple"><person-group><name name-style="western"><surname>Deharveng</surname><given-names>L</given-names></name></person-group> (<year>1981</year>) <article-title>Collemboles des Îles subantarctiques de l’Océan Indien, Mission J. Travé 1972‒1973.</article-title><source>Comité National Française des Recherches Antarctiques</source><volume>48</volume>: <fpage>33</fpage>–<lpage>109</lpage>.</mixed-citation></ref><ref id="B19"><mixed-citation xmlns:xlink="http://www.w3.org/1999/xlink" xlink:type="simple"><person-group><name name-style="western"><surname>Greenslade</surname><given-names>P</given-names></name><name name-style="western"><surname>Wise</surname><given-names>KAJ</given-names></name></person-group> (<year>1986</year>) <article-title><tp:taxon-name><tp:taxon-name-part taxon-name-part-type="order">Collembola</tp:taxon-name-part></tp:taxon-name> of Macquarie Island. Records of the Auckland Inst.</article-title><source>Museum</source><volume>23</volume>: <fpage>67</fpage>–<lpage>97</lpage>.</mixed-citation></ref><ref id="B3"><mixed-citation xmlns:xlink="http://www.w3.org/1999/xlink" xlink:type="simple"><person-group><name name-style="western"><surname>Babenko</surname><given-names>A</given-names></name><name name-style="western"><surname>Minor</surname><given-names>M</given-names></name></person-group> (<year>2015</year>) <article-title><italic><tp:taxon-name><tp:taxon-name-part taxon-name-part-type="genus">Austrodontella</tp:taxon-name-part><tp:taxon-name-part taxon-name-part-type="species">monticola</tp:taxon-name-part></tp:taxon-name></italic> sp. nov., a new species of <tp:taxon-name><tp:taxon-name-part taxon-name-part-type="order">Collembola</tp:taxon-name-part></tp:taxon-name> from montane New Zealand.</article-title><source>Zootaxa</source><volume>3974</volume>: <fpage>122</fpage>–<lpage>128</lpage>. <ext-link xlink:type="simple" ext-link-type="doi" xlink:href="10.11646/zootaxa.3974.1.9">https://doi.org/10.11646/zootaxa.3974.1.9</ext-link></mixed-citation></ref><ref id="B18"><mixed-citation xmlns:xlink="http://www.w3.org/1999/xlink" xlink:type="simple"><person-group><name name-style="western"><surname>Greenslade</surname><given-names>P</given-names></name></person-group> (<year>2006</year>) <source>The Invertebrates of Macquarie Island.</source><publisher-name>Australian Antarctic Division</publisher-name>, <publisher-loc>Kingston</publisher-loc>, <size units="page">326 pp</size>.</mixed-citation></ref></ref-list></tp:taxon-treatment>
