# Supplementary material for: Taxonomy of the Proisotoma complex. VI. Rediscovery of the genus Bagnallella Salmon, 1951 and epitoky in Bagnallelladavidi (Barra, 2001), comb. nov. from South Africa
Source: Zookeys. 2021 Nov 23;1072:185–204. doi: 10.3897/zookeys.1072.71307 (PMC8632875; doi:10.3897/zookeys.1072.71307)
Supplement: XML Treatment for Bagnallella douglasi [file zookeys.1072.71307-treatment4.xml]

<!DOCTYPE tp:taxon-treatment
  PUBLIC "-//TaxonX//DTD Taxonomic Treatment Publishing DTD v0 20100105//EN" "tax-treatment-NSO.dtd">
<tp:taxon-treatment xmlns:tp="http://www.plazi.org/taxpub"><tp:treatment-meta><kwd-group><label>Taxon classification</label><kwd>
              <named-content content-type="kingdom">Animalia</named-content>
            </kwd><kwd>
              <named-content content-type="order">Collembola</named-content>
            </kwd><kwd>
              <named-content content-type="family">Collembola</named-content>
            </kwd></kwd-group><mixed-citation publication-type="journal"><person-group><name><surname>Potapov</surname><given-names>Mikhail</given-names></name><name><surname>Deharveng</surname><given-names>Louis</given-names></name><name><surname>Janion-Scheepers</surname><given-names>Charlene</given-names></name></person-group><article-title>Taxonomy of the <italic><tp:taxon-name><tp:taxon-name-part taxon-name-part-type="genus" reg="Proisotoma">Proisotoma</tp:taxon-name-part></tp:taxon-name></italic> complex. VI. Rediscovery of the genus <italic><tp:taxon-name><tp:taxon-name-part taxon-name-part-type="genus" reg="Bagnallella">Bagnallella</tp:taxon-name-part></tp:taxon-name></italic> Salmon, 1951 and epitoky in <italic><tp:taxon-name><tp:taxon-name-part taxon-name-part-type="genus" reg="Bagnallella">Bagnallella</tp:taxon-name-part><tp:taxon-name-part taxon-name-part-type="species" reg="davidi">davidi</tp:taxon-name-part></tp:taxon-name></italic> (Barra, 2001), comb. nov. from South Africa</article-title><source>Zookeys</source><day>23</day><month>11</month><year>2021</year><volume>1072</volume><fpage>185</fpage><lpage>204</lpage><pub-id pub-id-type="doi">10.3897/zookeys.1072.71307</pub-id></mixed-citation></tp:treatment-meta><tp:nomenclature><tp:taxon-name>
            <object-id xmlns:xlink="http://www.w3.org/1999/xlink" content-type="arpha" xlink:type="simple">0639924F-46AD-5937-8DDB-BC24B98846E2</object-id>
            <tp:taxon-name-part taxon-name-part-type="genus" reg="Bagnallella">Bagnallella</tp:taxon-name-part>
            <tp:taxon-name-part taxon-name-part-type="species" reg="douglasi">douglasi</tp:taxon-name-part>
          </tp:taxon-name><tp:taxon-authority>(Mendonca, Queiroz &amp; Silveira, 2015)</tp:taxon-authority><tp:taxon-status xmlns:xlink="http://www.w3.org/1999/xlink" xlink:type="simple">comb. nov.</tp:taxon-status><tp:nomenclature-citation-list><tp:nomenclature-citation><tp:taxon-name>
                <tp:taxon-name-part taxon-name-part-type="genus" reg="Proisotoma">Proisotoma</tp:taxon-name-part>
                <tp:taxon-name-part taxon-name-part-type="species" reg="douglasi">douglasi</tp:taxon-name-part>
              </tp:taxon-name><comment>Mendonca, Queiroz &amp; Silveira, 2015.</comment></tp:nomenclature-citation></tp:nomenclature-citation-list></tp:nomenclature><tp:treatment-sec sec-type="discussion" id="SECID0EL6AE"><title>Discussion.</title><p> The species can be attributed to <italic><tp:taxon-name><tp:taxon-name-part taxon-name-part-type="genus" reg="Bagnallella">Bagnallella</tp:taxon-name-part></tp:taxon-name></italic> by the two key characters of the genus. It is characterized by 33/22235 s, 11/111 <abbrev xmlns:xlink="http://www.w3.org/1999/xlink" xlink:title="micro s-chaeta(e)" id="ABBRID0EY6AE" xlink:type="simple">ms</abbrev>, bifurcate maxillary palp, long polychaetotic dens (34-35/14), and bidentate mucro. The presence of seven ocelli and 2+2 chaetae on anterior side of manubrium are two unique characters among members of the genus.</p></tp:treatment-sec><tp:treatment-sec sec-type="distribution" id="SECID0E36AE"><title>Distribution.</title><p> This species is currently only known from SE Brazil.</p></tp:treatment-sec></tp:taxon-treatment>
