# Supplementary material for: Taxonomy of the Proisotoma complex. VI. Rediscovery of the genus Bagnallella Salmon, 1951 and epitoky in Bagnallelladavidi (Barra, 2001), comb. nov. from South Africa
Source: Zookeys. 2021 Nov 23;1072:185–204. doi: 10.3897/zookeys.1072.71307 (PMC8632875; doi:10.3897/zookeys.1072.71307)
Supplement: XML Treatment for Bagnallella ripicola [file zookeys.1072.71307-treatment6.xml]

<!DOCTYPE tp:taxon-treatment
  PUBLIC "-//TaxonX//DTD Taxonomic Treatment Publishing DTD v0 20100105//EN" "tax-treatment-NSO.dtd">
<tp:taxon-treatment xmlns:tp="http://www.plazi.org/taxpub"><tp:treatment-meta><kwd-group><label>Taxon classification</label><kwd>
              <named-content content-type="kingdom">Animalia</named-content>
            </kwd><kwd>
              <named-content content-type="order">Collembola</named-content>
            </kwd><kwd>
              <named-content content-type="family">Collembola</named-content>
            </kwd></kwd-group><mixed-citation publication-type="journal"><person-group><name><surname>Potapov</surname><given-names>Mikhail</given-names></name><name><surname>Deharveng</surname><given-names>Louis</given-names></name><name><surname>Janion-Scheepers</surname><given-names>Charlene</given-names></name></person-group><article-title>Taxonomy of the <italic><tp:taxon-name><tp:taxon-name-part taxon-name-part-type="genus" reg="Proisotoma">Proisotoma</tp:taxon-name-part></tp:taxon-name></italic> complex. VI. Rediscovery of the genus <italic><tp:taxon-name><tp:taxon-name-part taxon-name-part-type="genus" reg="Bagnallella">Bagnallella</tp:taxon-name-part></tp:taxon-name></italic> Salmon, 1951 and epitoky in <italic><tp:taxon-name><tp:taxon-name-part taxon-name-part-type="genus" reg="Bagnallella">Bagnallella</tp:taxon-name-part><tp:taxon-name-part taxon-name-part-type="species" reg="davidi">davidi</tp:taxon-name-part></tp:taxon-name></italic> (Barra, 2001), comb. nov. from South Africa</article-title><source>Zookeys</source><day>23</day><month>11</month><year>2021</year><volume>1072</volume><fpage>185</fpage><lpage>204</lpage><pub-id pub-id-type="doi">10.3897/zookeys.1072.71307</pub-id></mixed-citation></tp:treatment-meta><tp:nomenclature><tp:taxon-name>
            <object-id xmlns:xlink="http://www.w3.org/1999/xlink" content-type="arpha" xlink:type="simple">10A2360F-8B8A-5744-8C21-FD4084B80CFE</object-id>
            <tp:taxon-name-part taxon-name-part-type="genus" reg="Bagnallella">Bagnallella</tp:taxon-name-part>
            <tp:taxon-name-part taxon-name-part-type="species" reg="ripicola">ripicola</tp:taxon-name-part>
          </tp:taxon-name><tp:taxon-authority>(Linnaniemi, 1912)</tp:taxon-authority><tp:taxon-status xmlns:xlink="http://www.w3.org/1999/xlink" xlink:type="simple">comb. nov.</tp:taxon-status><tp:nomenclature-citation-list><tp:nomenclature-citation><tp:taxon-name>
                <tp:taxon-name-part taxon-name-part-type="genus" reg="Proisotoma">Proisotoma</tp:taxon-name-part>
                <tp:taxon-name-part taxon-name-part-type="species" reg="ripicola">ripicola</tp:taxon-name-part>
              </tp:taxon-name><comment>Linnaniemi, 1912</comment></tp:nomenclature-citation></tp:nomenclature-citation-list></tp:nomenclature><tp:treatment-sec sec-type="diagnosis" id="SECID0EVDAG"><title>Diagnosis.</title><p> Maxillary palp bifurcate, four prelabral chaetae. <abbrev xmlns:xlink="http://www.w3.org/1999/xlink" xlink:title="antennal segments" id="ABBRID0E2DAG" xlink:type="simple">Ant</abbrev>. I with many additional chaetae. Dens long and slender, with 20–30 anterior chaetae or more. Mucro bidentate. Anterior side of manubrium with 1+1 chaetae. 33/22235 s and 11/111 <abbrev xmlns:xlink="http://www.w3.org/1999/xlink" xlink:title="micro s-chaeta(e)" id="ABBRID0E6DAG" xlink:type="simple">ms</abbrev> on body. Lateral <abbrev xmlns:xlink="http://www.w3.org/1999/xlink" xlink:title="macro s-chaeta or s-chaetae" id="ABBRID0EDEAG" xlink:type="simple">s-chaetae</abbrev> on <abbrev xmlns:xlink="http://www.w3.org/1999/xlink" xlink:title="abdominal segments" id="ABBRID0EHEAG" xlink:type="simple">Abd</abbrev>.IV shifted to ventral side. Without ventral chaetae on <abbrev xmlns:xlink="http://www.w3.org/1999/xlink" xlink:title="thoracic segments" id="ABBRID0ELEAG" xlink:type="simple">Th</abbrev>.III.</p></tp:treatment-sec><tp:treatment-sec sec-type="discussion" id="SECID0EPEAG"><title>Discussion.</title><p> The full redescription is given by <xref ref-type="bibr" rid="B15">Fjellberg (2007)</xref>.</p></tp:treatment-sec><tp:treatment-sec sec-type="distribution" id="SECID0EZEAG"><title>Distribution and ecology.</title><p> Europe. It prefers sandy places along the edge of water.</p></tp:treatment-sec><ref-list><ref id="B15"><mixed-citation xmlns:xlink="http://www.w3.org/1999/xlink" xlink:type="simple"><person-group><name name-style="western"><surname>Fjellberg</surname><given-names>A</given-names></name></person-group> (<year>2007</year>) <article-title>The <tp:taxon-name><tp:taxon-name-part taxon-name-part-type="order">Collembola</tp:taxon-name-part></tp:taxon-name> of Fennoscandia and Denmark. Part II: <tp:taxon-name><tp:taxon-name-part taxon-name-part-type="suborder">Entomobryomorpha</tp:taxon-name-part></tp:taxon-name> and <tp:taxon-name><tp:taxon-name-part taxon-name-part-type="suborder">Symphypleona</tp:taxon-name-part></tp:taxon-name>.</article-title><source>Fauna Entomologica Scandinavica</source><volume>42</volume>: <fpage>1</fpage>–<lpage>264</lpage>. <ext-link xlink:type="simple" ext-link-type="doi" xlink:href="10.1163/ej.9789004157705.i-265">https://doi.org/10.1163/ej.9789004157705.i-265</ext-link></mixed-citation></ref></ref-list></tp:taxon-treatment>
