# Supplementary material for: Taxonomy of the Proisotoma complex. VI. Rediscovery of the genus Bagnallella Salmon, 1951 and epitoky in Bagnallelladavidi (Barra, 2001), comb. nov. from South Africa
Source: Zookeys. 2021 Nov 23;1072:185–204. doi: 10.3897/zookeys.1072.71307 (PMC8632875; doi:10.3897/zookeys.1072.71307)
Supplement: XML Treatment for Bagnallella sedecimoculata [file zookeys.1072.71307-treatment7.xml]

<!DOCTYPE tp:taxon-treatment
  PUBLIC "-//TaxonX//DTD Taxonomic Treatment Publishing DTD v0 20100105//EN" "tax-treatment-NSO.dtd">
<tp:taxon-treatment xmlns:tp="http://www.plazi.org/taxpub"><tp:treatment-meta><kwd-group><label>Taxon classification</label><kwd>
              <named-content content-type="kingdom">Animalia</named-content>
            </kwd><kwd>
              <named-content content-type="order">Collembola</named-content>
            </kwd><kwd>
              <named-content content-type="family">Collembola</named-content>
            </kwd></kwd-group><mixed-citation publication-type="journal"><person-group><name><surname>Potapov</surname><given-names>Mikhail</given-names></name><name><surname>Deharveng</surname><given-names>Louis</given-names></name><name><surname>Janion-Scheepers</surname><given-names>Charlene</given-names></name></person-group><article-title>Taxonomy of the <italic><tp:taxon-name><tp:taxon-name-part taxon-name-part-type="genus" reg="Proisotoma">Proisotoma</tp:taxon-name-part></tp:taxon-name></italic> complex. VI. Rediscovery of the genus <italic><tp:taxon-name><tp:taxon-name-part taxon-name-part-type="genus" reg="Bagnallella">Bagnallella</tp:taxon-name-part></tp:taxon-name></italic> Salmon, 1951 and epitoky in <italic><tp:taxon-name><tp:taxon-name-part taxon-name-part-type="genus" reg="Bagnallella">Bagnallella</tp:taxon-name-part><tp:taxon-name-part taxon-name-part-type="species" reg="davidi">davidi</tp:taxon-name-part></tp:taxon-name></italic> (Barra, 2001), comb. nov. from South Africa</article-title><source>Zookeys</source><day>23</day><month>11</month><year>2021</year><volume>1072</volume><fpage>185</fpage><lpage>204</lpage><pub-id pub-id-type="doi">10.3897/zookeys.1072.71307</pub-id></mixed-citation></tp:treatment-meta><tp:nomenclature><tp:taxon-name>
            <object-id xmlns:xlink="http://www.w3.org/1999/xlink" content-type="arpha" xlink:type="simple">758841A8-3C8C-512D-BB51-61DBE84910CD</object-id>
            <tp:taxon-name-part taxon-name-part-type="genus" reg="Bagnallella">Bagnallella</tp:taxon-name-part>
            <tp:taxon-name-part taxon-name-part-type="species" reg="sedecimoculata">sedecimoculata</tp:taxon-name-part>
          </tp:taxon-name><tp:taxon-authority>(Salmon, 1943)</tp:taxon-authority><xref ref-type="fig" rid="F1">Figure 2</xref><tp:nomenclature-citation-list><tp:nomenclature-citation><tp:taxon-name>
                <tp:taxon-name-part taxon-name-part-type="genus" reg="Folsomia">Folsomia</tp:taxon-name-part>
                <tp:taxon-name-part taxon-name-part-type="species" reg="sedecimoculata">sedecimoculata</tp:taxon-name-part>
              </tp:taxon-name><comment>Salmon, 1943</comment></tp:nomenclature-citation><tp:nomenclature-citation><tp:taxon-name>
                <tp:taxon-name-part taxon-name-part-type="genus" reg="Holotoma">Holotoma</tp:taxon-name-part>
                <tp:taxon-name-part taxon-name-part-type="species" reg="sedecimoculata">sedecimoculata</tp:taxon-name-part>
              </tp:taxon-name><comment>(Salmon, 1943)</comment></tp:nomenclature-citation><tp:nomenclature-citation><tp:taxon-name>
                <tp:taxon-name-part taxon-name-part-type="genus" reg="Proisotoma">Proisotoma</tp:taxon-name-part>
                <tp:taxon-name-part taxon-name-part-type="species" reg="sedecimoculata">sedecimoculata</tp:taxon-name-part>
              </tp:taxon-name><comment>(Salmon, 1943)</comment></tp:nomenclature-citation></tp:nomenclature-citation-list></tp:nomenclature><tp:treatment-sec sec-type="material" id="SECID0ELHAG"><title>Material examined.</title><p> South Africa, Western Cape, Stellenbosch, Jonkershoek Nature Reserve, canyon to waterfall, SAF-086, <named-content xmlns:xlink="http://www.w3.org/1999/xlink" content-type="dwc:verbatimCoordinates" xlink:type="simple"><named-content content-type="geo-json" specific-use="{&#34;type&#34;:&#34;Point&#34;,&#34;coordinates&#34;:[18.992067,-34.005570]}" id="NCID0EUHAG" xlink:type="simple">34.005570°S, 18.992067°E</named-content></named-content>, 15/03/2008, forest litter, Berlese, <abbrev xmlns:xlink="http://www.w3.org/1999/xlink" xlink:title="L. Deharveng" id="ABBRID0EZHAG" xlink:type="simple">L.D</abbrev>. and <abbrev xmlns:xlink="http://www.w3.org/1999/xlink" xlink:title="A. Bedos" id="ABBRID0E4HAG" xlink:type="simple">A.B</abbrev>. leg.; Somerset, Helderberg, SAF-107, SAF-109, SAF-116, <named-content xmlns:xlink="http://www.w3.org/1999/xlink" content-type="dwc:verbatimCoordinates" xlink:type="simple"><named-content content-type="geo-json" specific-use="{&#34;type&#34;:&#34;Point&#34;,&#34;coordinates&#34;:[18.873649,-34.040883]}" id="NCID0EEIAG" xlink:type="simple">34.040883°S, 18.873649°E</named-content></named-content>, alt. 600 m, 04/03/2009, native forest litter, <abbrev xmlns:xlink="http://www.w3.org/1999/xlink" xlink:title="L. Deharveng" id="ABBRID0EJIAG" xlink:type="simple">L.D</abbrev>. and <abbrev xmlns:xlink="http://www.w3.org/1999/xlink" xlink:title="A. Bedos" id="ABBRID0ENIAG" xlink:type="simple">A.B</abbrev>. leg.; Cape Town, Wynberg, Table Mountain, second collapse, SAF-141, <named-content xmlns:xlink="http://www.w3.org/1999/xlink" content-type="dwc:verbatimCoordinates" xlink:type="simple"><named-content content-type="geo-json" specific-use="{&#34;type&#34;:&#34;Point&#34;,&#34;coordinates&#34;:[18.405750,-33.987637]}" id="NCID0EUIAG" xlink:type="simple">33.987637°S, 18.405750°N</named-content></named-content>, alt. 725 m, 10/03/2009, native forest litter, <abbrev xmlns:xlink="http://www.w3.org/1999/xlink" xlink:title="L. Deharveng" id="ABBRID0EZIAG" xlink:type="simple">L.D</abbrev>. and <abbrev xmlns:xlink="http://www.w3.org/1999/xlink" xlink:title="A. Bedos" id="ABBRID0E4IAG" xlink:type="simple">A.B</abbrev>. leg.; Constantia, Silvermine, in a small forest patch above Tokai, SAF-235, <named-content xmlns:xlink="http://www.w3.org/1999/xlink" content-type="dwc:verbatimCoordinates" xlink:type="simple"><named-content content-type="geo-json" specific-use="{&#34;type&#34;:&#34;Point&#34;,&#34;coordinates&#34;:[18.395478,-34.038273]}" id="NCID0EEJAG" xlink:type="simple">34.038273°S, 18.395478°E</named-content></named-content>, alt. 390 m, 06/11/2010, dead wood, D. Porco leg.; Kalk Bay, Echo Valley, Spes Bona forest, SAF-555, 01/03/2019, Afromontane forest, moss on rock, <abbrev xmlns:xlink="http://www.w3.org/1999/xlink" xlink:title="L. Deharveng" id="ABBRID0EJJAG" xlink:type="simple">L.D</abbrev>. and <abbrev xmlns:xlink="http://www.w3.org/1999/xlink" xlink:title="A. Bedos" id="ABBRID0ENJAG" xlink:type="simple">A.B</abbrev>. leg.</p><p>New Zealand. NZL-049, Rotoiti: Lakes Rototongata and Rotoatua, 08/01/1996, primary forest, litter, <abbrev xmlns:xlink="http://www.w3.org/1999/xlink" xlink:title="L. Deharveng" id="ABBRID0ETJAG" xlink:type="simple">L.D</abbrev>. and <abbrev xmlns:xlink="http://www.w3.org/1999/xlink" xlink:title="A. Bedos" id="ABBRID0EXJAG" xlink:type="simple">A.B</abbrev>. leg.</p><p>Australia. Victoria, July 2010, University Ballarat, St. Helens, <named-content xmlns:xlink="http://www.w3.org/1999/xlink" content-type="dwc:verbatimCoordinates" xlink:type="simple"><named-content content-type="geo-json" specific-use="{&#34;type&#34;:&#34;Point&#34;,&#34;coordinates&#34;:[143.890801,-37.629979]}" id="NCID0EAKAG" xlink:type="simple">37.629979°S, 143.890801°E</named-content></named-content>, <italic><tp:taxon-name><tp:taxon-name-part taxon-name-part-type="genus" reg="Eucalyptus">Eucalyptus</tp:taxon-name-part></tp:taxon-name></italic> plantation, moss, P. Greenslade. leg.</p><p>Macquarie Island, Bauer Bay, <named-content xmlns:xlink="http://www.w3.org/1999/xlink" content-type="dwc:verbatimCoordinates" xlink:type="simple"><named-content content-type="geo-json" specific-use="{&#34;type&#34;:&#34;Point&#34;,&#34;coordinates&#34;:[158.876000,-54.554900]}" id="NCID0ERKAG" xlink:type="simple">54.5549°S, 158.8760°E</named-content></named-content>, April 2016, Turf sample, Berlese extraction, L. Phillips leg.</p></tp:treatment-sec><tp:treatment-sec sec-type="diagnosis" id="SECID0EWKAG"><title>Diagnosis.</title><p> Maxillary palp bifurcate, two prelabral chaetae. Dens slender, with 16–20 anterior chaetae. Mucro bidentate. Anterior side of manubrium with 1+1 chaetae. 33/22235 s and 10/100 <abbrev xmlns:xlink="http://www.w3.org/1999/xlink" xlink:title="micro s-chaeta(e)" id="ABBRID0E3KAG" xlink:type="simple">ms</abbrev> on body. Without ventral chaetae on <abbrev xmlns:xlink="http://www.w3.org/1999/xlink" xlink:title="thoracic segments" id="ABBRID0EALAG" xlink:type="simple">Th</abbrev>.III.</p></tp:treatment-sec><tp:treatment-sec sec-type="description" id="SECID0EELAG"><title>Description.</title><p> Colour grey. Cuticle outwardly smooth. 8+8 ocelli, G and H smaller. <abbrev xmlns:xlink="http://www.w3.org/1999/xlink" xlink:title="postantennal organ" id="ABBRID0EKLAG" xlink:type="simple">PAO</abbrev> about as long as 0.8 <abbrev xmlns:xlink="http://www.w3.org/1999/xlink" xlink:title="antennal segments" id="ABBRID0EOLAG" xlink:type="simple">Ant</abbrev>. I and as 1.1–1.3 Claw III. Maxillary outer lobe with four sublobal hairs and bifurcate maxillary palp. Labral formula as 2/554. Labium full set of guards (e7 present), three proximal and four basomedian chaetae. Ventral side of head with 4–5+4–5 postlabial chaetae. 11 chaetae on <abbrev xmlns:xlink="http://www.w3.org/1999/xlink" xlink:title="antennal segments" id="ABBRID0ESLAG" xlink:type="simple">Ant</abbrev>.I, with three basal micro <abbrev xmlns:xlink="http://www.w3.org/1999/xlink" xlink:title="macro s-chaeta or s-chaetae" id="ABBRID0EWLAG" xlink:type="simple">s-chaetae</abbrev> (<italic><abbrev xmlns:xlink="http://www.w3.org/1999/xlink" xlink:title="basal micro s-chaetae" id="ABBRID0E1LAG" xlink:type="simple">bms</abbrev></italic>), of which one <italic><abbrev xmlns:xlink="http://www.w3.org/1999/xlink" xlink:title="basal micro s-chaeta on antennal segments" id="ABBRID0EAMAG" xlink:type="simple">bms</abbrev></italic> large, and two ventral <abbrev xmlns:xlink="http://www.w3.org/1999/xlink" xlink:title="macro s-chaeta or s-chaetae" id="ABBRID0EEMAG" xlink:type="simple">s-chaetae</abbrev> (s), <abbrev xmlns:xlink="http://www.w3.org/1999/xlink" xlink:title="antennal segments" id="ABBRID0EIMAG" xlink:type="simple">Ant</abbrev>.II with three <italic><abbrev xmlns:xlink="http://www.w3.org/1999/xlink" xlink:title="basal micro s-chaeta on antennal segments" id="ABBRID0ENMAG" xlink:type="simple">bms</abbrev></italic> and one laterodistal s, <abbrev xmlns:xlink="http://www.w3.org/1999/xlink" xlink:title="antennal segments" id="ABBRID0ERMAG" xlink:type="simple">Ant</abbrev>.III with one <italic><abbrev xmlns:xlink="http://www.w3.org/1999/xlink" xlink:title="basal micro s-chaeta on antennal segments" id="ABBRID0EWMAG" xlink:type="simple">bms</abbrev></italic> and six distal <italic>s</italic> (including two lateral). Thorax without ventral axial chaetae.</p><p>Macrochaetae weakly differentiated, medial ones on <abbrev xmlns:xlink="http://www.w3.org/1999/xlink" xlink:title="abdominal segments" id="ABBRID0E5MAG" xlink:type="simple">Abd</abbrev>.V as long as 0.4–0.5 of tergal midline. S-chaetae weakly differentiated. S-formula as 43/22235 (s), 10/100 (<italic><abbrev xmlns:xlink="http://www.w3.org/1999/xlink" xlink:title="micro s-chaeta(e)" id="ABBRID0EDNAG" xlink:type="simple">ms</abbrev></italic>). S-chaetae on <abbrev xmlns:xlink="http://www.w3.org/1999/xlink" xlink:title="abdominal segments" id="ABBRID0EHNAG" xlink:type="simple">Abd</abbrev>.I–III in mid-tergal position. General pattern of chaetotaxy as in <italic><tp:taxon-name><tp:taxon-name-part taxon-name-part-type="genus" reg="Bagnallella">B.</tp:taxon-name-part><tp:taxon-name-part taxon-name-part-type="species" reg="dubia">dubia</tp:taxon-name-part></tp:taxon-name></italic> (Fig. <xref ref-type="fig" rid="F1">4</xref>). <abbrev xmlns:xlink="http://www.w3.org/1999/xlink" xlink:title="tibiotarsus" id="ABBRID0E1NAG" xlink:type="simple">Ti</abbrev>.1–2 with 21 chaetae, <abbrev xmlns:xlink="http://www.w3.org/1999/xlink" xlink:title="tibiotarsus" id="ABBRID0E5NAG" xlink:type="simple">Ti</abbrev>.3 with few additional chaetae. Tibiotarsal tenent chaetae not developed. Ventral tube with 4+4 laterodistal and usually with six posterior chaetae (four in a transversal row). Retinaculum with 4+4 teeth and two chaetae. Anterior furcal subcoxae with 11–15, posterior ones with 7–9 chaetae. Anterior side of manubrium with 1+1 distal chaetae (Fig. <xref ref-type="fig" rid="F1">2</xref>). Dens with 17–19(16–20) anterior chaetae, posterior side of dens with crenulation and seven chaetae (Fig. <xref ref-type="fig" rid="F1">2</xref>). Mucro bidentate. Ratio of manubrium : dens : mucro = 5.3–6.3 : 5.9–6.7 : 1.</p></tp:treatment-sec><tp:treatment-sec sec-type="discussion" id="SECID0EKOAG"><title>Discussion.</title><p><italic><tp:taxon-name><tp:taxon-name-part taxon-name-part-type="genus" reg="Bagnallella">Bagnallella</tp:taxon-name-part><tp:taxon-name-part taxon-name-part-type="species" reg="sedecimoculata">sedecimoculata</tp:taxon-name-part></tp:taxon-name></italic> was described from New Zealand and was designated as type species for the genus <italic><tp:taxon-name><tp:taxon-name-part taxon-name-part-type="genus" reg="Bagnallella">Bagnallella</tp:taxon-name-part></tp:taxon-name></italic> (see the discussion to the genus above). The type specimen from New Zealand was studied (<xref ref-type="bibr" rid="B30">Potapov and Janion-Scheepers 2017</xref>), although only one generic character (separation of two abdominal segments) was proven. The redescription given above is based mostly on the South African material which looks conspecific to one individual in hand from New Zealand (<abbrev xmlns:xlink="http://www.w3.org/1999/xlink" xlink:title="L. Deharveng" id="ABBRID0EGPAG" xlink:type="simple">L.D</abbrev>. and <abbrev xmlns:xlink="http://www.w3.org/1999/xlink" xlink:title="A. Bedos" id="ABBRID0EKPAG" xlink:type="simple">A.B</abbrev>. leg.). <italic><tp:taxon-name><tp:taxon-name-part taxon-name-part-type="genus" reg="Bagnallella">Bagnallella</tp:taxon-name-part><tp:taxon-name-part taxon-name-part-type="species" reg="sedecimoculata">sedecimoculata</tp:taxon-name-part></tp:taxon-name></italic> resembles <italic><tp:taxon-name><tp:taxon-name-part taxon-name-part-type="genus" reg="Bagnallella">B.</tp:taxon-name-part><tp:taxon-name-part taxon-name-part-type="species" reg="dubia">dubia</tp:taxon-name-part></tp:taxon-name></italic> and differs by ventral chaetae on <abbrev xmlns:xlink="http://www.w3.org/1999/xlink" xlink:title="thoracic segments" id="ABBRID0EEQAG" xlink:type="simple">Th</abbrev>.III (absent vs present) and a few more anterior chaetae on dens (16–20 vs 12–16). The latter character is not stable enough to separate the two species.</p></tp:treatment-sec><tp:treatment-sec sec-type="distribution" id="SECID0EIQAG"><title>Distribution.</title><p> Probably widely distributed. So far with scattered records in the South Hemisphere (New Zealand, Australia, South Africa, Macquarie Island).</p></tp:treatment-sec><tp:treatment-sec><!--Section generated to contain objects referenced in tp:taxon-treatment.--><fig id="F1" position="float" orientation="portrait"><object-id xmlns:xlink="http://www.w3.org/1999/xlink" content-type="doi" xlink:type="simple">10.3897/zookeys.1072.71307.figures1-4</object-id><object-id xmlns:xlink="http://www.w3.org/1999/xlink" content-type="arpha" xlink:type="simple">771B684B-40DD-5F48-A783-047B2E2D11F7</object-id><label>Figures 1–4.</label><caption><p>S-patterns of <abbrev xmlns:xlink="http://www.w3.org/1999/xlink" xlink:title="abdominal segments" id="ABBRID0EZEAE" xlink:type="simple">Abd</abbrev>. IV–VI in the genera <italic><tp:taxon-name><tp:taxon-name-part taxon-name-part-type="genus" reg="Cryptopygus">Cryptopygus</tp:taxon-name-part></tp:taxon-name><tp:taxon-name><tp:taxon-name-part taxon-name-part-type="genus" reg="Bagnallella">Bagnallella</tp:taxon-name-part></tp:taxon-name></italic> and <italic><tp:taxon-name><tp:taxon-name-part taxon-name-part-type="genus" reg="Scutisotoma">Scutisotoma</tp:taxon-name-part></tp:taxon-name></italic> (<bold>1</bold>) <italic><tp:taxon-name><tp:taxon-name-part taxon-name-part-type="genus" reg="Bagnallella">B.</tp:taxon-name-part><tp:taxon-name-part taxon-name-part-type="species" reg="sedecimoculata">sedecimoculata</tp:taxon-name-part></tp:taxon-name></italic> (<bold>2</bold>) and <italic><tp:taxon-name><tp:taxon-name-part taxon-name-part-type="genus" reg="Bagnallella">B.</tp:taxon-name-part><tp:taxon-name-part taxon-name-part-type="species" reg="dubia">dubia</tp:taxon-name-part></tp:taxon-name></italic> (<bold>3, 4</bold>) <bold>2, 3</bold> furca, anterior view <bold>4</bold> macrochaetae and s and <abbrev xmlns:xlink="http://www.w3.org/1999/xlink" xlink:title="micro s-chaeta(e)" id="ABBRID0ERGAE" xlink:type="simple">ms</abbrev>-chaetae on body. s = <abbrev xmlns:xlink="http://www.w3.org/1999/xlink" xlink:title="macro s-chaeta or s-chaetae" id="ABBRID0EVGAE" xlink:type="simple">s-chaetae</abbrev>, <abbrev xmlns:xlink="http://www.w3.org/1999/xlink" xlink:title="micro s-chaeta(e)" id="ABBRID0EZGAE" xlink:type="simple">ms</abbrev> = <abbrev xmlns:xlink="http://www.w3.org/1999/xlink" xlink:title="micro s-chaeta(e)" id="ABBRID0E4GAE" xlink:type="simple">ms</abbrev>-chaetae.</p></caption><graphic xmlns:xlink="http://www.w3.org/1999/xlink" xlink:href="zookeys-1072-185-g001.jpg" position="float" orientation="portrait" xlink:type="simple" id="oo_614138.jpg"><uri content-type="original_file" xlink:type="simple">https://binary.pensoft.net/fig/614138</uri></graphic></fig></tp:treatment-sec><ref-list><ref id="B30"><mixed-citation xmlns:xlink="http://www.w3.org/1999/xlink" xlink:type="simple"><person-group><name name-style="western"><surname>Potapov</surname><given-names>M</given-names></name><name name-style="western"><surname>Janion-Scheepers</surname><given-names>C</given-names></name></person-group> (<year>2017</year>) <article-title>A review of Salmon’s <italic><tp:taxon-name><tp:taxon-name-part taxon-name-part-type="genus">Folsomia</tp:taxon-name-part></tp:taxon-name></italic> types from New Zealand (<tp:taxon-name><tp:taxon-name-part taxon-name-part-type="order">Collembola</tp:taxon-name-part></tp:taxon-name>). New Zealand Entomologist: Vol.</article-title><volume>40</volume>: <fpage>1</fpage>–<lpage>7</lpage>.</mixed-citation></ref></ref-list></tp:taxon-treatment>
