# Supplementary material for: Taxonomy of the Proisotoma complex. VI. Rediscovery of the genus Bagnallella Salmon, 1951 and epitoky in Bagnallelladavidi (Barra, 2001), comb. nov. from South Africa
Source: Zookeys. 2021 Nov 23;1072:185–204. doi: 10.3897/zookeys.1072.71307 (PMC8632875; doi:10.3897/zookeys.1072.71307)
Supplement: XML Treatment for Bagnallella tenella [file zookeys.1072.71307-treatment8.xml]

<!DOCTYPE tp:taxon-treatment
  PUBLIC "-//TaxonX//DTD Taxonomic Treatment Publishing DTD v0 20100105//EN" "tax-treatment-NSO.dtd">
<tp:taxon-treatment xmlns:tp="http://www.plazi.org/taxpub"><tp:treatment-meta><kwd-group><label>Taxon classification</label><kwd>
              <named-content content-type="kingdom">Animalia</named-content>
            </kwd><kwd>
              <named-content content-type="order">Collembola</named-content>
            </kwd><kwd>
              <named-content content-type="family">Collembola</named-content>
            </kwd></kwd-group><mixed-citation publication-type="journal"><person-group><name><surname>Potapov</surname><given-names>Mikhail</given-names></name><name><surname>Deharveng</surname><given-names>Louis</given-names></name><name><surname>Janion-Scheepers</surname><given-names>Charlene</given-names></name></person-group><article-title>Taxonomy of the <italic><tp:taxon-name><tp:taxon-name-part taxon-name-part-type="genus" reg="Proisotoma">Proisotoma</tp:taxon-name-part></tp:taxon-name></italic> complex. VI. Rediscovery of the genus <italic><tp:taxon-name><tp:taxon-name-part taxon-name-part-type="genus" reg="Bagnallella">Bagnallella</tp:taxon-name-part></tp:taxon-name></italic> Salmon, 1951 and epitoky in <italic><tp:taxon-name><tp:taxon-name-part taxon-name-part-type="genus" reg="Bagnallella">Bagnallella</tp:taxon-name-part><tp:taxon-name-part taxon-name-part-type="species" reg="davidi">davidi</tp:taxon-name-part></tp:taxon-name></italic> (Barra, 2001), comb. nov. from South Africa</article-title><source>Zookeys</source><day>23</day><month>11</month><year>2021</year><volume>1072</volume><fpage>185</fpage><lpage>204</lpage><pub-id pub-id-type="doi">10.3897/zookeys.1072.71307</pub-id></mixed-citation></tp:treatment-meta><tp:nomenclature><tp:taxon-name>
            <object-id xmlns:xlink="http://www.w3.org/1999/xlink" content-type="arpha" xlink:type="simple">06F19A81-B54A-58ED-8836-5E6555B4317F</object-id>
            <tp:taxon-name-part taxon-name-part-type="genus" reg="Bagnallella">Bagnallella</tp:taxon-name-part>
            <tp:taxon-name-part taxon-name-part-type="species" reg="tenella">tenella</tp:taxon-name-part>
          </tp:taxon-name><tp:taxon-authority>(Reuter, 1895)</tp:taxon-authority><tp:taxon-status xmlns:xlink="http://www.w3.org/1999/xlink" xlink:type="simple">comb. nov.</tp:taxon-status><xref ref-type="fig" rid="F2">Figures 5–8</xref><tp:nomenclature-citation-list><tp:nomenclature-citation><tp:taxon-name>
                <tp:taxon-name-part taxon-name-part-type="genus" reg="Isotoma">Isotoma</tp:taxon-name-part>
                <tp:taxon-name-part taxon-name-part-type="species" reg="tenella">tenella</tp:taxon-name-part>
              </tp:taxon-name><comment>Reuter, 1895</comment></tp:nomenclature-citation><tp:nomenclature-citation><tp:taxon-name>
                <tp:taxon-name-part taxon-name-part-type="genus" reg="Proisotoma">Proisotoma</tp:taxon-name-part>
                <tp:taxon-name-part taxon-name-part-type="species" reg="tenella">tenella</tp:taxon-name-part>
              </tp:taxon-name><comment>(Reuter, 1895)</comment></tp:nomenclature-citation><tp:nomenclature-citation><tp:taxon-name>
                <tp:taxon-name-part taxon-name-part-type="genus" reg="Proisotoma">Proisotoma</tp:taxon-name-part>
                <tp:taxon-name-part taxon-name-part-type="species" reg="simplex">simplex</tp:taxon-name-part>
              </tp:taxon-name><comment>Folsom, 1937</comment></tp:nomenclature-citation><tp:nomenclature-citation><tp:taxon-name>
                <tp:taxon-name-part taxon-name-part-type="genus" reg="Proisotoma">Proisotoma</tp:taxon-name-part>
                <tp:taxon-name-part taxon-name-part-type="species" reg="alba">alba</tp:taxon-name-part>
              </tp:taxon-name><comment>Yosii, 1939</comment></tp:nomenclature-citation></tp:nomenclature-citation-list></tp:nomenclature><tp:treatment-sec sec-type="material" id="SECID0EHTAG"><title>Material examined.</title><p> South Africa, Western Cape, Haarwegskloof, Swellendam, <named-content xmlns:xlink="http://www.w3.org/1999/xlink" content-type="dwc:verbatimCoordinates" xlink:type="simple"><named-content content-type="geo-json" specific-use="{&#34;type&#34;:&#34;Point&#34;,&#34;coordinates&#34;:[20.316700,-34.342500]}" id="NCID0EQTAG" xlink:type="simple">34.3425°S, 20.3167°E</named-content></named-content>, 18.vii.2017, litter trap (R17) with <italic><tp:taxon-name><tp:taxon-name-part taxon-name-part-type="genus" reg="Dicerothamnus">Dicerothamnus</tp:taxon-name-part><tp:taxon-name-part taxon-name-part-type="species" reg="rhinocerotis">rhinocerotis</tp:taxon-name-part></tp:taxon-name></italic> litter, O. Cowan leg.; Haarwegskloof, Swellendam, <named-content xmlns:xlink="http://www.w3.org/1999/xlink" content-type="dwc:verbatimCoordinates" xlink:type="simple"><named-content content-type="geo-json" specific-use="{&#34;type&#34;:&#34;Point&#34;,&#34;coordinates&#34;:[20.322500,-34.344400]}" id="NCID0EDUAG" xlink:type="simple">34.3444°S, 20.3225°E</named-content></named-content>, 18.vii.2017, litter trap (A17) with <italic><tp:taxon-name><tp:taxon-name-part taxon-name-part-type="genus" reg="Medicago">Medicago</tp:taxon-name-part><tp:taxon-name-part taxon-name-part-type="species" reg="sativa">sativa</tp:taxon-name-part></tp:taxon-name></italic> litter, O. Cowan leg.; Eastern Cape, Baviaanskloof, <named-content xmlns:xlink="http://www.w3.org/1999/xlink" content-type="dwc:verbatimCoordinates" xlink:type="simple"><named-content content-type="geo-json" specific-use="{&#34;type&#34;:&#34;Point&#34;,&#34;coordinates&#34;:[23.965500,-33.731100]}" id="NCID0EWUAG" xlink:type="simple">33.7311°S, 23.9655°E</named-content></named-content>, 24.iv.2013, BAV_F_49, A. Liu leg.; Free State Province, Bankfontein Farm, <named-content xmlns:xlink="http://www.w3.org/1999/xlink" content-type="dwc:verbatimCoordinates" xlink:type="simple"><named-content content-type="geo-json" specific-use="{&#34;type&#34;:&#34;Point&#34;,&#34;coordinates&#34;:[24.894200,-30.056700]}" id="NCID0E5UAG" xlink:type="simple">30.0567°S, 24.8942°E</named-content></named-content>, 24.iv.2019, Berlese-Tullgren, tree leaf litter, H. Badenhorst leg.</p><fig id="F2" position="float" orientation="portrait"><object-id xmlns:xlink="http://www.w3.org/1999/xlink" content-type="doi" xlink:type="simple">10.3897/zookeys.1072.71307.figures5-8</object-id><object-id xmlns:xlink="http://www.w3.org/1999/xlink" content-type="arpha" xlink:type="simple">101D77D4-0954-592B-9B04-6C093E7E6324</object-id><label>Figures 5–8.</label><caption><p><italic><tp:taxon-name><tp:taxon-name-part taxon-name-part-type="genus" reg="Bagnallella">Bagnallella</tp:taxon-name-part><tp:taxon-name-part taxon-name-part-type="species" reg="tenella">tenella</tp:taxon-name-part></tp:taxon-name></italic><bold>5</bold> chaetotaxy of posterior part of <abbrev xmlns:xlink="http://www.w3.org/1999/xlink" xlink:title="abdominal segments" id="ABBRID0EYVAG" xlink:type="simple">Abd</abbrev>. IV, <abbrev xmlns:xlink="http://www.w3.org/1999/xlink" xlink:title="abdominal segments" id="ABBRID0E3VAG" xlink:type="simple">Abd</abbrev>.V and VI <bold>6</bold> ocelli, <abbrev xmlns:xlink="http://www.w3.org/1999/xlink" xlink:title="postantennal organ" id="ABBRID0ECWAG" xlink:type="simple">PAO</abbrev>, and <abbrev xmlns:xlink="http://www.w3.org/1999/xlink" xlink:title="antennal segments" id="ABBRID0EGWAG" xlink:type="simple">Ant</abbrev>. I <bold>7</bold> furca, lateral view <bold>8</bold> macrochaetae and s and <abbrev xmlns:xlink="http://www.w3.org/1999/xlink" xlink:title="micro s-chaeta(e)" id="ABBRID0EOWAG" xlink:type="simple">ms</abbrev>-chaetae on body. s = <abbrev xmlns:xlink="http://www.w3.org/1999/xlink" xlink:title="macro s-chaeta or s-chaetae" id="ABBRID0ESWAG" xlink:type="simple">s-chaetae</abbrev>, <abbrev xmlns:xlink="http://www.w3.org/1999/xlink" xlink:title="micro s-chaeta(e)" id="ABBRID0EWWAG" xlink:type="simple">ms</abbrev> = <abbrev xmlns:xlink="http://www.w3.org/1999/xlink" xlink:title="micro s-chaeta(e)" id="ABBRID0E1WAG" xlink:type="simple">ms</abbrev>-chaetae.</p></caption><graphic xmlns:xlink="http://www.w3.org/1999/xlink" xlink:href="zookeys-1072-185-g002.jpg" position="float" orientation="portrait" xlink:type="simple" id="oo_614139.jpg"><uri content-type="original_file" xlink:type="simple">https://binary.pensoft.net/fig/614139</uri></graphic></fig><p>Cuba, Cienfuegos Province, 1984, J. Banasco-Almenteros leg.</p><p>Indonesia, Lombok Island, vic. Toko Nusa Sari, marine beech, <named-content xmlns:xlink="http://www.w3.org/1999/xlink" content-type="dwc:verbatimCoordinates" xlink:type="simple"><named-content content-type="geo-json" specific-use="{&#34;type&#34;:&#34;Point&#34;,&#34;coordinates&#34;:[116.001100,-8.741100]}" id="NCID0EJXAG" xlink:type="simple">8.7411° S, 116.0011° E</named-content></named-content>, 4.IV.2017, V. Makarov leg.</p><p>Brazil, Espirito Santo, Domingos Martins, Arace, 4.VII.2000, M. Culik leg.</p></tp:treatment-sec><tp:treatment-sec sec-type="diagnosis" id="SECID0EPXAG"><title>Diagnosis.</title><p> Maxillary palp simple. Four prelabral chaetae. Dens slender, with ca 20–30 anterior chaetae. Mucro bidentate. Anterior side of manubrium with 3+3 chaetae. 33/22235 s and 11/111 <abbrev xmlns:xlink="http://www.w3.org/1999/xlink" xlink:title="micro s-chaeta(e)" id="ABBRID0EVXAG" xlink:type="simple">ms</abbrev> on body. No ventral chaetae on <abbrev xmlns:xlink="http://www.w3.org/1999/xlink" xlink:title="thoracic segments" id="ABBRID0EZXAG" xlink:type="simple">Th</abbrev>.III.</p></tp:treatment-sec><tp:treatment-sec sec-type="description" id="SECID0E4XAG"><title>Description.</title><p> Colour grey of different intensity. Cuticle outwardly smooth. 8+8 ocelli, G and H smaller. <abbrev xmlns:xlink="http://www.w3.org/1999/xlink" xlink:title="postantennal organ" id="ABBRID0EDYAG" xlink:type="simple">PAO</abbrev> (Fig. <xref ref-type="fig" rid="F2">6</xref>) about half as long as width of <abbrev xmlns:xlink="http://www.w3.org/1999/xlink" xlink:title="antennal segments" id="ABBRID0ELYAG" xlink:type="simple">Ant</abbrev>.I and 0.8–0.9 as long as Claw 3. Maxillary outer lobe with four sublobal hairs and simple maxillary palp. Labral formula as 4/554. Labium without guards e7, with three proximal and four basomedian chaetae. Ventral side of head with 4-5+4-5 postlabial chaetae. With several additional chaetae on <abbrev xmlns:xlink="http://www.w3.org/1999/xlink" xlink:title="antennal segments" id="ABBRID0EPYAG" xlink:type="simple">Ant</abbrev>.I. <abbrev xmlns:xlink="http://www.w3.org/1999/xlink" xlink:title="antennal segments" id="ABBRID0ETYAG" xlink:type="simple">Ant</abbrev>.I with three basal micro <abbrev xmlns:xlink="http://www.w3.org/1999/xlink" xlink:title="macro s-chaeta or s-chaetae" id="ABBRID0EXYAG" xlink:type="simple">s-chaetae</abbrev> (<italic><abbrev xmlns:xlink="http://www.w3.org/1999/xlink" xlink:title="basal micro s-chaeta on antennal segments" id="ABBRID0E3YAG" xlink:type="simple">bms</abbrev></italic>), one dorsal large, <abbrev xmlns:xlink="http://www.w3.org/1999/xlink" xlink:title="antennal segments" id="ABBRID0EAZAG" xlink:type="simple">Ant</abbrev>.II with three <italic><abbrev xmlns:xlink="http://www.w3.org/1999/xlink" xlink:title="basal micro s-chaeta on antennal segments" id="ABBRID0EFZAG" xlink:type="simple">bms</abbrev></italic>, <abbrev xmlns:xlink="http://www.w3.org/1999/xlink" xlink:title="antennal segments" id="ABBRID0EJZAG" xlink:type="simple">Ant</abbrev>. III without <italic><abbrev xmlns:xlink="http://www.w3.org/1999/xlink" xlink:title="basal micro s-chaeta on antennal segments" id="ABBRID0EOZAG" xlink:type="simple">bms</abbrev></italic>. Thorax without ventral axial chaetae. Macrochaetae rather long, differentiated (11/3334), medial ones on <abbrev xmlns:xlink="http://www.w3.org/1999/xlink" xlink:title="abdominal segments" id="ABBRID0ESZAG" xlink:type="simple">Abd</abbrev>.V about as long as tergal midline. S-chaetae on tergites slightly shorter than ordinary chaetae. S-formula as 33/22235 (s), 11/111 (<italic><abbrev xmlns:xlink="http://www.w3.org/1999/xlink" xlink:title="micro s-chaeta(e)" id="ABBRID0EXZAG" xlink:type="simple">ms</abbrev></italic>) (Figs <xref ref-type="fig" rid="F2">5</xref>, <xref ref-type="fig" rid="F2">8</xref>). S-chaetae subequal, on <abbrev xmlns:xlink="http://www.w3.org/1999/xlink" xlink:title="abdominal segments" id="ABBRID0ED1AG" xlink:type="simple">Abd</abbrev>.I–III in mid-tergal position. Micro <abbrev xmlns:xlink="http://www.w3.org/1999/xlink" xlink:title="macro s-chaeta or s-chaetae" id="ABBRID0EH1AG" xlink:type="simple">s-chaetae</abbrev> on <abbrev xmlns:xlink="http://www.w3.org/1999/xlink" xlink:title="abdominal segments" id="ABBRID0EL1AG" xlink:type="simple">Abd</abbrev>.I–II in front of lateral <abbrev xmlns:xlink="http://www.w3.org/1999/xlink" xlink:title="macro s-chaeta or s-chaetae" id="ABBRID0EP1AG" xlink:type="simple">s-chaetae</abbrev>, on <abbrev xmlns:xlink="http://www.w3.org/1999/xlink" xlink:title="abdominal segments" id="ABBRID0ET1AG" xlink:type="simple">Abd</abbrev>.III between medial and lateral <abbrev xmlns:xlink="http://www.w3.org/1999/xlink" xlink:title="macro s-chaeta or s-chaetae" id="ABBRID0EX1AG" xlink:type="simple">s-chaetae</abbrev> (Fig. <xref ref-type="fig" rid="F2">8</xref>). Tibiotarsal tenent chaetae (1,1,1) often present, weakly clavate (see Discussion). Retinaculum with 4+4 teeth and 1–2 chaetae. Furca long. Anterior side of manubrium with 3+3 chaetae arranged in two lines (Fig. <xref ref-type="fig" rid="F2">7</xref>). Dens with more than 20 anterior chaetae, posterior side of dens with crenulation and 7–10 chaetae (Fig. <xref ref-type="fig" rid="F2">7</xref>). Mucro bidentate. Ratio of manubrium : dens : mucro = 7–8 : 9 : 1.</p></tp:treatment-sec><tp:treatment-sec sec-type="discussion" id="SECID0EH2AG"><title>Discussion.</title><p> The species belongs to the genus <italic><tp:taxon-name><tp:taxon-name-part taxon-name-part-type="genus" reg="Bagnallella">Bagnallella</tp:taxon-name-part></tp:taxon-name></italic> by having two last abdominal segments separated and three and five <abbrev xmlns:xlink="http://www.w3.org/1999/xlink" xlink:title="macro s-chaeta or s-chaetae" id="ABBRID0EU2AG" xlink:type="simple">s-chaetae</abbrev> on <abbrev xmlns:xlink="http://www.w3.org/1999/xlink" xlink:title="abdominal segments" id="ABBRID0EY2AG" xlink:type="simple">Abd</abbrev>. IV and V. It shares 3+3 anterior chaetae on manubrium with <italic><tp:taxon-name><tp:taxon-name-part taxon-name-part-type="genus" reg="Bagnallella">B.</tp:taxon-name-part><tp:taxon-name-part taxon-name-part-type="species" reg="biseta">biseta</tp:taxon-name-part></tp:taxon-name></italic>, <italic><tp:taxon-name><tp:taxon-name-part taxon-name-part-type="genus" reg="Bagnallella">B.</tp:taxon-name-part><tp:taxon-name-part taxon-name-part-type="species" reg="koepckei">koepckei</tp:taxon-name-part></tp:taxon-name></italic>, and <italic><tp:taxon-name><tp:taxon-name-part taxon-name-part-type="genus" reg="Bagnallella">B.</tp:taxon-name-part><tp:taxon-name-part taxon-name-part-type="species" reg="paronai">paronai</tp:taxon-name-part></tp:taxon-name></italic> from South America from which it differs by fewer chaetae on dens.</p><p>Number of posterior chaetae on dens, clavate tibiotarsal chaetae, and chaetae on retinaculum vary. We treat all this variation within one species, but further study is needed. The independence of <italic><tp:taxon-name><tp:taxon-name-part taxon-name-part-type="genus" reg="Proisotoma">Proisotoma</tp:taxon-name-part><tp:taxon-name-part taxon-name-part-type="species" reg="nigromaculosa">nigromaculosa</tp:taxon-name-part></tp:taxon-name></italic> (Hawaiian Islands) is doubtful.</p><p>Although we have no material from Europe, <xref ref-type="bibr" rid="B39">Stach’s (1947)</xref> concept of <italic><tp:taxon-name><tp:taxon-name-part taxon-name-part-type="genus" reg="Proisotoma">P.</tp:taxon-name-part><tp:taxon-name-part taxon-name-part-type="species" reg="tenella">tenella</tp:taxon-name-part></tp:taxon-name></italic> based on the specimens from Poland is accepted by us (for details see Potapov 2001; <xref ref-type="bibr" rid="B15">Fjellberg 2007</xref>). Our tropical material fits <xref ref-type="bibr" rid="B39">Stach’s (1947)</xref> descriptions.</p></tp:treatment-sec><tp:treatment-sec sec-type="distribution" id="SECID0ED5AG"><title>Distribution and ecology.</title><p> Widely distributed cosmopolitan species. Common in tropics. In higher latitudes only in protected soils.</p><sec sec-type="Description of Bagnallella davidi and its forms in South Africa" id="SECID0EI5AG"><title>Description of <italic><tp:taxon-name><tp:taxon-name-part taxon-name-part-type="genus" reg="Bagnallella">Bagnallella</tp:taxon-name-part><tp:taxon-name-part taxon-name-part-type="species" reg="davidi">davidi</tp:taxon-name-part></tp:taxon-name></italic> and its forms in South Africa</title></sec></tp:treatment-sec><ref-list><ref id="B39"><mixed-citation xmlns:xlink="http://www.w3.org/1999/xlink" xlink:type="simple"><person-group><name name-style="western"><surname>Stach</surname><given-names>J</given-names></name></person-group> (<year>1947</year>) <article-title>The apterygotan fauna of Poland in relation to the world-fauna of this group of insects. Family: <tp:taxon-name><tp:taxon-name-part taxon-name-part-type="family">Isotomidae</tp:taxon-name-part></tp:taxon-name></article-title>. <source>Polska Akademia Umiejętności, Acta Monographica Musei Historiae Naturalis, Kraków</source>, 488 pp.</mixed-citation></ref><ref id="B15"><mixed-citation xmlns:xlink="http://www.w3.org/1999/xlink" xlink:type="simple"><person-group><name name-style="western"><surname>Fjellberg</surname><given-names>A</given-names></name></person-group> (<year>2007</year>) <article-title>The <tp:taxon-name><tp:taxon-name-part taxon-name-part-type="order">Collembola</tp:taxon-name-part></tp:taxon-name> of Fennoscandia and Denmark. Part II: <tp:taxon-name><tp:taxon-name-part taxon-name-part-type="suborder">Entomobryomorpha</tp:taxon-name-part></tp:taxon-name> and <tp:taxon-name><tp:taxon-name-part taxon-name-part-type="suborder">Symphypleona</tp:taxon-name-part></tp:taxon-name>.</article-title><source>Fauna Entomologica Scandinavica</source><volume>42</volume>: <fpage>1</fpage>–<lpage>264</lpage>. <ext-link xlink:type="simple" ext-link-type="doi" xlink:href="10.1163/ej.9789004157705.i-265">https://doi.org/10.1163/ej.9789004157705.i-265</ext-link></mixed-citation></ref></ref-list></tp:taxon-treatment>
