# Supplementary material for: Taxonomy of the Proisotoma complex. VI. Rediscovery of the genus Bagnallella Salmon, 1951 and epitoky in Bagnallelladavidi (Barra, 2001), comb. nov. from South Africa
Source: Zookeys. 2021 Nov 23;1072:185–204. doi: 10.3897/zookeys.1072.71307 (PMC8632875; doi:10.3897/zookeys.1072.71307)
Supplement: XML Treatment for Bagnallella davidi [file zookeys.1072.71307-treatment9.xml]

<!DOCTYPE tp:taxon-treatment
  PUBLIC "-//TaxonX//DTD Taxonomic Treatment Publishing DTD v0 20100105//EN" "tax-treatment-NSO.dtd">
<tp:taxon-treatment xmlns:tp="http://www.plazi.org/taxpub"><tp:treatment-meta><kwd-group><label>Taxon classification</label><kwd>
              <named-content content-type="kingdom">Animalia</named-content>
            </kwd><kwd>
              <named-content content-type="order">Collembola</named-content>
            </kwd><kwd>
              <named-content content-type="family">Collembola</named-content>
            </kwd></kwd-group><mixed-citation publication-type="journal"><person-group><name><surname>Potapov</surname><given-names>Mikhail</given-names></name><name><surname>Deharveng</surname><given-names>Louis</given-names></name><name><surname>Janion-Scheepers</surname><given-names>Charlene</given-names></name></person-group><article-title>Taxonomy of the <italic><tp:taxon-name><tp:taxon-name-part taxon-name-part-type="genus" reg="Proisotoma">Proisotoma</tp:taxon-name-part></tp:taxon-name></italic> complex. VI. Rediscovery of the genus <italic><tp:taxon-name><tp:taxon-name-part taxon-name-part-type="genus" reg="Bagnallella">Bagnallella</tp:taxon-name-part></tp:taxon-name></italic> Salmon, 1951 and epitoky in <italic><tp:taxon-name><tp:taxon-name-part taxon-name-part-type="genus" reg="Bagnallella">Bagnallella</tp:taxon-name-part><tp:taxon-name-part taxon-name-part-type="species" reg="davidi">davidi</tp:taxon-name-part></tp:taxon-name></italic> (Barra, 2001), comb. nov. from South Africa</article-title><source>Zookeys</source><day>23</day><month>11</month><year>2021</year><volume>1072</volume><fpage>185</fpage><lpage>204</lpage><pub-id pub-id-type="doi">10.3897/zookeys.1072.71307</pub-id></mixed-citation></tp:treatment-meta><tp:nomenclature><tp:taxon-name>
            <object-id xmlns:xlink="http://www.w3.org/1999/xlink" content-type="arpha" xlink:type="simple">A32B9BE7-D66F-5818-AB4D-BE40E47FEB79</object-id>
            <tp:taxon-name-part taxon-name-part-type="genus" reg="Bagnallella">Bagnallella</tp:taxon-name-part>
            <tp:taxon-name-part taxon-name-part-type="species" reg="davidi">davidi</tp:taxon-name-part>
          </tp:taxon-name><tp:taxon-authority>(Barra, 2001)</tp:taxon-authority><tp:taxon-status xmlns:xlink="http://www.w3.org/1999/xlink" xlink:type="simple">comb. nov.</tp:taxon-status><xref ref-type="fig" rid="F3">Figures 9–14</xref><xref ref-type="fig" rid="F4">, 15–19</xref><xref ref-type="fig" rid="F5">, 20</xref><xref ref-type="fig" rid="F6">, 21–24</xref><tp:nomenclature-citation-list><tp:nomenclature-citation><tp:taxon-name>
                <tp:taxon-name-part taxon-name-part-type="genus" reg="Proisotoma">Proisotoma</tp:taxon-name-part>
                <tp:taxon-name-part taxon-name-part-type="species" reg="davidi">davidi</tp:taxon-name-part>
              </tp:taxon-name><comment>Barra, 2001</comment></tp:nomenclature-citation></tp:nomenclature-citation-list></tp:nomenclature><tp:treatment-sec sec-type="material" id="SECID0E1ABG"><title>Material examined</title><p><bold>. Typical form</bold>: South Africa, Free State Province, Bankfontein Farm, <named-content xmlns:xlink="http://www.w3.org/1999/xlink" content-type="dwc:verbatimCoordinates" xlink:type="simple"><named-content content-type="geo-json" specific-use="{&#34;type&#34;:&#34;Point&#34;,&#34;coordinates&#34;:[24.894200,-30.056700]}" id="NCID0EFBBG" xlink:type="simple">30.0567°S, 24.8942°E</named-content></named-content>, 24.iv.2019, Berlese-Tullgren: tree leaf litter, H. Badenhorst leg.; South Africa, Western Cape, Haarwegskloof, Swellendam, <named-content xmlns:xlink="http://www.w3.org/1999/xlink" content-type="dwc:verbatimCoordinates" xlink:type="simple"><named-content content-type="geo-json" specific-use="{&#34;type&#34;:&#34;Point&#34;,&#34;coordinates&#34;:[20.316900,-34.342200]}" id="NCID0ENBBG" xlink:type="simple">34.3422°S, 20.3169°E</named-content></named-content>, 18.vii.2017, litter trap (G18) with <italic><tp:taxon-name><tp:taxon-name-part taxon-name-part-type="genus" reg="Pentameris">Pentameris</tp:taxon-name-part><tp:taxon-name-part taxon-name-part-type="species" reg="eriostoma">eriostoma</tp:taxon-name-part></tp:taxon-name></italic> litter, O. Cowan leg., South Africa, SAF 583 (11.m CJ SWB); Prince Albert: Swartberg North: road to Swartberg Pass, 11/03/2019, meadow, moss, <abbrev xmlns:xlink="http://www.w3.org/1999/xlink" xlink:title="C. Janion-Scheepers" id="ABBRID0E4BBG" xlink:type="simple">C.J</abbrev>. leg.</p><p><bold>Short-haired form</bold>: South Africa, Western Cape, Haarwegskloof, Swellendam, <named-content xmlns:xlink="http://www.w3.org/1999/xlink" content-type="dwc:verbatimCoordinates" xlink:type="simple"><named-content content-type="geo-json" specific-use="{&#34;type&#34;:&#34;Point&#34;,&#34;coordinates&#34;:[20.304200,-34.353400]}" id="NCID0EICBG" xlink:type="simple">34.3534°S, 20.3042°E</named-content></named-content>, 18.vii.2017, litter trap (A4) with <italic><tp:taxon-name><tp:taxon-name-part taxon-name-part-type="genus" reg="Medicago">Medicago</tp:taxon-name-part><tp:taxon-name-part taxon-name-part-type="species" reg="sativa">sativa</tp:taxon-name-part></tp:taxon-name></italic> litter, O. Cowan leg.; Cederberg Wilderness area, Litter trap CED588; South Arica, Western Cape, Cederberg Wilderness area, Litter trap CED394; Jonkershoek Nature Reserve, <named-content xmlns:xlink="http://www.w3.org/1999/xlink" content-type="dwc:verbatimCoordinates" xlink:type="simple"><named-content content-type="geo-json" specific-use="{&#34;type&#34;:&#34;Point&#34;,&#34;coordinates&#34;:[18.957500,-33.989100]}" id="NCID0E2CBG" xlink:type="simple">33.9891°S, 18.9575°E</named-content></named-content>, 05.ix.2011, Litter trap (J4, 124); Jonkershoek Nature Reserve, <named-content xmlns:xlink="http://www.w3.org/1999/xlink" content-type="dwc:verbatimCoordinates" xlink:type="simple"><named-content content-type="geo-json" specific-use="{&#34;type&#34;:&#34;Point&#34;,&#34;coordinates&#34;:[18.957500,-33.989100]}" id="NCID0EDDBG" xlink:type="simple">33.9891°S, 18.9575°E</named-content></named-content>, 30.vii.2009, Litter trap, <abbrev xmlns:xlink="http://www.w3.org/1999/xlink" xlink:title="C. Janion-Scheepers" id="ABBRID0EIDBG" xlink:type="simple">C.J</abbrev>. leg.; J2, 32.1; Landdroskop, Jan. 2012, H. Basson leg.; Prince Albert, Swartberg North, Swartberg crest, 12/03/2019, SAF-612, SAF-618, meadow, litter and soil, <abbrev xmlns:xlink="http://www.w3.org/1999/xlink" xlink:title="L. Deharveng" id="ABBRID0EMDBG" xlink:type="simple">L.D</abbrev>., <abbrev xmlns:xlink="http://www.w3.org/1999/xlink" xlink:title="C. Janion-Scheepers" id="ABBRID0EQDBG" xlink:type="simple">C.J</abbrev>. and <abbrev xmlns:xlink="http://www.w3.org/1999/xlink" xlink:title="A. Bedos" id="ABBRID0EUDBG" xlink:type="simple">A.B</abbrev>. leg.</p><p><bold>Intermediate form</bold>: South Africa, Western Cape, Haarwegskloof, Swellendam, <named-content xmlns:xlink="http://www.w3.org/1999/xlink" content-type="dwc:verbatimCoordinates" xlink:type="simple"><named-content content-type="geo-json" specific-use="{&#34;type&#34;:&#34;Point&#34;,&#34;coordinates&#34;:[20.318700,-34.334500]}" id="NCID0E6DBG" xlink:type="simple">34.3345°S, 20.3187°E</named-content></named-content>, 18.vii.2017, litter trap (R24) with <italic><tp:taxon-name><tp:taxon-name-part taxon-name-part-type="genus" reg="Dicerothamnus">Dicerothamnus</tp:taxon-name-part><tp:taxon-name-part taxon-name-part-type="species" reg="rhinocerotis">rhinocerotis</tp:taxon-name-part></tp:taxon-name></italic> litter, O. Cowan leg.; Prince Albert, Swartberg North, Swartberg crest, SAF-612, 12/03/2019, meadow, litter, <abbrev xmlns:xlink="http://www.w3.org/1999/xlink" xlink:title="L. Deharveng" id="ABBRID0EPEBG" xlink:type="simple">L.D</abbrev>., <abbrev xmlns:xlink="http://www.w3.org/1999/xlink" xlink:title="C. Janion-Scheepers" id="ABBRID0ETEBG" xlink:type="simple">C.J</abbrev>. and <abbrev xmlns:xlink="http://www.w3.org/1999/xlink" xlink:title="A. Bedos" id="ABBRID0EXEBG" xlink:type="simple">A.B</abbrev>. leg.; Prince Albert, Swartberg North, Swartberg crest, SAF-618, 12/03/2019, meadow, soil, <abbrev xmlns:xlink="http://www.w3.org/1999/xlink" xlink:title="L. Deharveng" id="ABBRID0E2EBG" xlink:type="simple">L.D</abbrev>., <abbrev xmlns:xlink="http://www.w3.org/1999/xlink" xlink:title="C. Janion-Scheepers" id="ABBRID0E6EBG" xlink:type="simple">C.J</abbrev>. and <abbrev xmlns:xlink="http://www.w3.org/1999/xlink" xlink:title="A. Bedos" id="ABBRID0EDFBG" xlink:type="simple">A.B</abbrev>. leg.; Prince Albert, Swartberg North, road to Swartberg Pass, SAF-601, 12/03/2019, meadow, litter and soil, <abbrev xmlns:xlink="http://www.w3.org/1999/xlink" xlink:title="L. Deharveng" id="ABBRID0EHFBG" xlink:type="simple">L.D</abbrev>., <abbrev xmlns:xlink="http://www.w3.org/1999/xlink" xlink:title="C. Janion-Scheepers" id="ABBRID0ELFBG" xlink:type="simple">C.J</abbrev>. and <abbrev xmlns:xlink="http://www.w3.org/1999/xlink" xlink:title="A. Bedos" id="ABBRID0EPFBG" xlink:type="simple">A.B</abbrev>. leg.; Prince Albert, Swartberg North, Swartberg crest, SAF-614, 12/03/2019, moss on rock, Berlese, <abbrev xmlns:xlink="http://www.w3.org/1999/xlink" xlink:title="L. Deharveng" id="ABBRID0ETFBG" xlink:type="simple">L.D</abbrev>., <abbrev xmlns:xlink="http://www.w3.org/1999/xlink" xlink:title="C. Janion-Scheepers" id="ABBRID0EXFBG" xlink:type="simple">C.J</abbrev>. and <abbrev xmlns:xlink="http://www.w3.org/1999/xlink" xlink:title="A. Bedos" id="ABBRID0E2FBG" xlink:type="simple">A.B</abbrev>. leg.</p><p>“<bold>Clasping supermales</bold>”: SAF-601, South Africa: Western Cape: Prince Albert: Swartberg North: road to Swartberg Pass, 12/03/2019, meadow, litter and soil, <abbrev xmlns:xlink="http://www.w3.org/1999/xlink" xlink:title="L. Deharveng" id="ABBRID0EDGBG" xlink:type="simple">L.D</abbrev>., <abbrev xmlns:xlink="http://www.w3.org/1999/xlink" xlink:title="C. Janion-Scheepers" id="ABBRID0EHGBG" xlink:type="simple">C.J</abbrev>. and <abbrev xmlns:xlink="http://www.w3.org/1999/xlink" xlink:title="A. Bedos" id="ABBRID0ELGBG" xlink:type="simple">A.B</abbrev>. leg.</p><p>“<bold>Spiny supermales</bold>”: SAF-554; South Africa: Western Cape: Kalk Bay: Echo Valley: Spes Bona forest, 01/03/2019, Afromontane forest, moss and lichen on rock, <abbrev xmlns:xlink="http://www.w3.org/1999/xlink" xlink:title="L. Deharveng" id="ABBRID0ETGBG" xlink:type="simple">L.D</abbrev>. and <abbrev xmlns:xlink="http://www.w3.org/1999/xlink" xlink:title="A. Bedos" id="ABBRID0EXGBG" xlink:type="simple">A.B</abbrev>. leg.</p></tp:treatment-sec><tp:treatment-sec sec-type="diagnosis" id="SECID0E2GBG"><title>Diagnosis.</title><p> 3+3 postlabial chaetae. Maxillary palp simple. Dens with four anterior and four posterior chaetae. Mucro tridentate, teeth arranged in a line. Anterior side of manubrium with 1+1 chaetae. 43/22235 s and 10/100 <abbrev xmlns:xlink="http://www.w3.org/1999/xlink" xlink:title="micro s-chaeta(e)" id="ABBRID0EBHBG" xlink:type="simple">ms</abbrev> on body (Figs <xref ref-type="fig" rid="F3">9–11</xref>). No ventral chaetae on <abbrev xmlns:xlink="http://www.w3.org/1999/xlink" xlink:title="thoracic segments" id="ABBRID0EJHBG" xlink:type="simple">Th</abbrev>.III. Typical form of species with long macrochaetae (Fig. <xref ref-type="fig" rid="F3">10</xref>).</p><fig id="F3" position="float" orientation="portrait"><object-id xmlns:xlink="http://www.w3.org/1999/xlink" content-type="doi" xlink:type="simple">10.3897/zookeys.1072.71307.figures9-14</object-id><object-id xmlns:xlink="http://www.w3.org/1999/xlink" content-type="arpha" xlink:type="simple">C5E44661-E3A8-5DA7-98B2-992F60EC89BE</object-id><label>Figures 9–14.</label><caption><p><italic><tp:taxon-name><tp:taxon-name-part taxon-name-part-type="genus" reg="Bagnallella">Bagnallella</tp:taxon-name-part><tp:taxon-name-part taxon-name-part-type="species" reg="davidi">davidi</tp:taxon-name-part></tp:taxon-name></italic>, normal long-haired (<bold>9–11</bold>) and short-haired form (<bold>12–14</bold>) <bold>9, 12</bold> macrochaetae and s and <abbrev xmlns:xlink="http://www.w3.org/1999/xlink" xlink:title="micro s-chaeta(e)" id="ABBRID0EKIBG" xlink:type="simple">ms</abbrev>-chaetae on body <bold>10, 13</bold> posterior part of abdomen <bold>11, 14</bold><abbrev xmlns:xlink="http://www.w3.org/1999/xlink" xlink:title="abdominal segments" id="ABBRID0ESIBG" xlink:type="simple">Abd</abbrev>.I. s = <abbrev xmlns:xlink="http://www.w3.org/1999/xlink" xlink:title="macro s-chaeta or s-chaetae" id="ABBRID0EWIBG" xlink:type="simple">s-chaetae</abbrev>, <abbrev xmlns:xlink="http://www.w3.org/1999/xlink" xlink:title="micro s-chaeta(e)" id="ABBRID0E1IBG" xlink:type="simple">ms</abbrev> = <abbrev xmlns:xlink="http://www.w3.org/1999/xlink" xlink:title="micro s-chaeta(e)" id="ABBRID0E5IBG" xlink:type="simple">ms</abbrev>-chaetae.</p></caption><graphic xmlns:xlink="http://www.w3.org/1999/xlink" xlink:href="zookeys-1072-185-g003.jpg" position="float" orientation="portrait" xlink:type="simple" id="oo_614140.jpg"><uri content-type="original_file" xlink:type="simple">https://binary.pensoft.net/fig/614140</uri></graphic></fig></tp:treatment-sec><tp:treatment-sec sec-type="description" id="SECID0EHJBG"><title>Description.</title><p> Maxillary outer lobe with four sublobal hairs, maxillary palp simple. Labral formula as 4/5,5,4. Labium with five usual papillae (–Е) and labial formula A1B4C0D4E6, guard chaeta e7 absent, three proximal and four basomedian chaetae. Ventral side of head with 3+3 chaetae. <abbrev xmlns:xlink="http://www.w3.org/1999/xlink" xlink:title="postantennal organ" id="ABBRID0ENJBG" xlink:type="simple">PAO</abbrev> shorter than <abbrev xmlns:xlink="http://www.w3.org/1999/xlink" xlink:title="antennal segments" id="ABBRID0ERJBG" xlink:type="simple">Ant</abbrev>.I width (0.6–0.8). <abbrev xmlns:xlink="http://www.w3.org/1999/xlink" xlink:title="antennal segments" id="ABBRID0EVJBG" xlink:type="simple">Ant</abbrev>. I with 11 common chaetae, two ventral <abbrev xmlns:xlink="http://www.w3.org/1999/xlink" xlink:title="macro s-chaeta or s-chaetae" id="ABBRID0EZJBG" xlink:type="simple">s-chaetae</abbrev> (s) and three <abbrev xmlns:xlink="http://www.w3.org/1999/xlink" xlink:title="basal micro s-chaeta on antennal segments" id="ABBRID0E4JBG" xlink:type="simple">bms</abbrev>, of which one dorsal long, chaeta-like (this <abbrev xmlns:xlink="http://www.w3.org/1999/xlink" xlink:title="micro s-chaeta(e)" id="ABBRID0EBKBG" xlink:type="simple">ms</abbrev> was calculated together with common chaetae in first description, 12 at whole); <abbrev xmlns:xlink="http://www.w3.org/1999/xlink" xlink:title="antennal segments" id="ABBRID0EFKBG" xlink:type="simple">Ant</abbrev>. II with three <abbrev xmlns:xlink="http://www.w3.org/1999/xlink" xlink:title="basal micro s-chaeta on antennal segments" id="ABBRID0EJKBG" xlink:type="simple">bms</abbrev> and one latero-distal s; <abbrev xmlns:xlink="http://www.w3.org/1999/xlink" xlink:title="antennal segments" id="ABBRID0ENKBG" xlink:type="simple">Ant</abbrev>. III with one <abbrev xmlns:xlink="http://www.w3.org/1999/xlink" xlink:title="basal micro s-chaeta on antennal segments" id="ABBRID0ERKBG" xlink:type="simple">bms</abbrev> and with six distal s (including two lateral), without additional <abbrev xmlns:xlink="http://www.w3.org/1999/xlink" xlink:title="macro s-chaeta or s-chaetae" id="ABBRID0EVKBG" xlink:type="simple">s-chaetae</abbrev>. Organite pin-like, not very small. Empodial appendage about half as long as Claw. Anterior and posterior furcal subcoxae with 9–14 and 7–8 chaetae, respectively. Male spurs on tibiotarsi 3 thin, stick-like. <abbrev xmlns:xlink="http://www.w3.org/1999/xlink" xlink:title="thoracic segments" id="ABBRID0EZKBG" xlink:type="simple">Th</abbrev>. I–III without ventral chaetae. Ratio manubrium : dens : mucro as 4.4-5.0 : 3.3-3.8 : 1; dens : Claw as 3.3–3.6 (for the typical form).</p></tp:treatment-sec><tp:treatment-sec sec-type="discussion" id="SECID0E4KBG"><title>Discussion.</title><p><italic><tp:taxon-name><tp:taxon-name-part taxon-name-part-type="genus" reg="Bagnallella">Bagnallella</tp:taxon-name-part><tp:taxon-name-part taxon-name-part-type="species" reg="davidi">davidi</tp:taxon-name-part></tp:taxon-name></italic> is a rather peculiar species of the genus due to few chaetae on dens (vs many more chaetae both on anterior and posterior sides), tridentate mucro (shared with <italic><tp:taxon-name><tp:taxon-name-part taxon-name-part-type="genus" reg="Bagnallella">B.</tp:taxon-name-part><tp:taxon-name-part taxon-name-part-type="species" reg="mishai">mishai</tp:taxon-name-part></tp:taxon-name></italic> only), and 3+3 postlabial chaetae (vs 4+4 or more in other species). The first description is almost complete and, therefore, we made very few additions concerning mouth parts. The species exhibits high variation in length of macrochaetae and show different modifications of males. All the forms (described below) can indicate either high plasticity of a single species or the complex of separate although closely related species, calling for further morphological, biological, ecological, and molecular investigations.</p></tp:treatment-sec><tp:treatment-sec sec-type="distribution" id="SECID0EZLBG"><title>Distribution.</title><p> Eastern Cape, Amatola Mountains (type location) and widely in the Western Cape and Free State (our material) provinces of South Africa.</p><sec sec-type="Polymorphism of Bagnallella davidi" id="SECID0E5LBG"><title>Polymorphism of <italic><tp:taxon-name><tp:taxon-name-part taxon-name-part-type="genus" reg="Bagnallella">Bagnallella</tp:taxon-name-part><tp:taxon-name-part taxon-name-part-type="species" reg="davidi">davidi</tp:taxon-name-part></tp:taxon-name></italic></title><list list-type="order"><list-item><p>“Typical “ form (Figs 9–11). B. davidi was described in this form (Barra 2001). Macrochaetae on body segments are long. Ratios: Mac on Abd.V as long as 0.7–1.0 of tergal midline. Mac : Abd.V width = 0.7–1.0; Mac : mucro = 3.3–4.1; Mac : dens = 0.8–1.1 (Fig. 9). In Proisotoma complex, so long macrochaetae is a unique character among species of Bagnallella and sometimes occur in the genera Weberacantha Christiansen, Narynia Martynova and Folsomides Stach. This form was found in juvenile and fully adult specimens, both in females and males.</p></list-item><list-item><p>“Short-haired” form (Figs 12–14). Macrochaetae are short, shorter than common chaetae on most abdominal segments. Ratios: Mac : Abd.V Mac on Abd.V as long 0.2–0.3 of tergal midline; Mac : mucro = 0.9–1.4; Mac : dens 0.2–0.3. In spite of their small size, macrochaetae are erect and stiff and so well recognized indicating their possible ecomorphic nature although the integument and mouthparts are not modified. Head and furca appear to be relatively larger than in typical form. Ratio manubrium : dens : mucro as 5.1–6.6 : 4.1–5.8 : 1; dens : Claw as 3.3–4.5. All other significant characters (s-chaetotaxy, mouth parts, chaetotaxy of extremities) are as in typical form. All instars and both sexes can belong to this form.</p></list-item></list><p>We also found individuals with middle-sized macrochaetae (as in Fig. <xref ref-type="fig" rid="F4">15</xref>), which is on <abbrev xmlns:xlink="http://www.w3.org/1999/xlink" xlink:title="abdominal segments" id="ABBRID0EXOBG" xlink:type="simple">Abd</abbrev>.V twice as long as mucro (vs 3.3–4.1 in typical form and 0.9–1.4 in short-haired form) and half as long as dens (vs subequal to dens in typical form and 0.2–0.3 as dens in short-haired form).</p><fig id="F4" position="float" orientation="portrait"><object-id xmlns:xlink="http://www.w3.org/1999/xlink" content-type="doi" xlink:type="simple">10.3897/zookeys.1072.71307.figures15-19</object-id><object-id xmlns:xlink="http://www.w3.org/1999/xlink" content-type="arpha" xlink:type="simple">8728566D-AC3C-5D48-97BE-55D57C33E1A6</object-id><label>Figures 15–19.</label><caption><p><italic><tp:taxon-name><tp:taxon-name-part taxon-name-part-type="genus" reg="Bagnallella">Bagnallella</tp:taxon-name-part><tp:taxon-name-part taxon-name-part-type="species" reg="davidi">davidi</tp:taxon-name-part></tp:taxon-name></italic>, the “clasping supermale” <bold>15</bold> subadult individual, dorsal view <bold>16, 17</bold> adult, dorsal <bold>16</bold> and lateral <bold>17</bold> views <bold>18</bold> posterior part of abdomen in adult male, ventral view <bold>19</bold> mandible. Man = Manubrium.</p></caption><graphic xmlns:xlink="http://www.w3.org/1999/xlink" xlink:href="zookeys-1072-185-g004.jpg" position="float" orientation="portrait" xlink:type="simple" id="oo_614141.jpg"><uri content-type="original_file" xlink:type="simple">https://binary.pensoft.net/fig/614141</uri></graphic></fig><p>Each studied population consists of only one of the forms, and we have not found a continuous range of macrochaetae variability, apart from short-haired clasping adult supermales occurring in “normal” populations.</p><list list-type="order"><list-item><p>“Clasping supermales” (Figs 15–20). Ant.I–III expanded and partly fused. Antennae joints probably lost mobility. Inner side of Ant.II and III is armed with thickened, flame-shaped, and bifurcate chaetae which probably form a clasping organ. Front of head have chitinized tubercles. Anal valves are armed with spines. Mandibles without apical teeth. Macrochaetae short. Subadult clasping supermales, i.e., males without fully developed genital plate and without developed ejaculatory duct, have also expanded antennae although without modified chaetae on inner their side. They show normal (longer than on adult supermales) macrochaetae and normal mandibles and have no spines on anal valves (Fig. 15–20). The females of the same population belong to the form with middle-sized macrochaetae.</p></list-item><list-item><p>“Spiny supermales” (Figs 23–25). One of the males has a row of spiny p-chaetae on Abd.IV and strong thickened macrochaetae on lateral parts of Abd.VI. Other macrochaetae on the body are weakly developed. Common chaetae on dorsum of Abd.IV–VI curved at apex (Fig. 25). Mandibles without apical teeth and molar plate (Fig. 24). Outer mouth parts (labrum, maxillary outer lobe, and labium) not fully developed.</p></list-item></list><p>Unmodified males are much more frequent than the two male forms described above. In most populations, only unmodified males are known. They can show all possible length of macrochaetae and belong to associated forms (Figs <xref ref-type="fig" rid="F6">21</xref>, <xref ref-type="fig" rid="F6">22</xref>).</p><fig id="F5" position="float" orientation="portrait"><object-id xmlns:xlink="http://www.w3.org/1999/xlink" content-type="doi" xlink:type="simple">10.3897/zookeys.1072.71307.figures20</object-id><object-id xmlns:xlink="http://www.w3.org/1999/xlink" content-type="arpha" xlink:type="simple">BAEBA5D2-604E-542F-A4EF-5C3F7780A523</object-id><label>Figures 20.</label><caption><p><italic><tp:taxon-name><tp:taxon-name-part taxon-name-part-type="genus" reg="Bagnallella">Bagnallella</tp:taxon-name-part><tp:taxon-name-part taxon-name-part-type="species" reg="davidi">davidi</tp:taxon-name-part></tp:taxon-name></italic>, anterior part of head and antennae in adult “clasping supermale”.</p></caption><graphic xmlns:xlink="http://www.w3.org/1999/xlink" xlink:href="zookeys-1072-185-g005.jpg" position="float" orientation="portrait" xlink:type="simple" id="oo_614142.jpg"><uri content-type="original_file" xlink:type="simple">https://binary.pensoft.net/fig/614142</uri></graphic></fig><fig id="F6" position="float" orientation="portrait"><object-id xmlns:xlink="http://www.w3.org/1999/xlink" content-type="doi" xlink:type="simple">10.3897/zookeys.1072.71307.figures21-25</object-id><object-id xmlns:xlink="http://www.w3.org/1999/xlink" content-type="arpha" xlink:type="simple">32C6401B-C9FA-52D4-A2D6-F38565A42A8B</object-id><label>Figures 21–25.</label><caption><p><italic><tp:taxon-name><tp:taxon-name-part taxon-name-part-type="genus" reg="Bagnallella">Bagnallella</tp:taxon-name-part><tp:taxon-name-part taxon-name-part-type="species" reg="davidi">davidi</tp:taxon-name-part></tp:taxon-name></italic> unmodified (<bold>21, 22</bold>) and “spiny supermale” (<bold>23–25</bold>) <bold>21–23</bold> lateral view <bold>24</bold> mandible <bold>25</bold> posterior part of abdomen, lateral view. s = <abbrev xmlns:xlink="http://www.w3.org/1999/xlink" xlink:title="macro s-chaeta or s-chaetae" id="ABBRID0ECTBG" xlink:type="simple">s-chaetae</abbrev>, M = macrochaetae.</p></caption><graphic xmlns:xlink="http://www.w3.org/1999/xlink" xlink:href="zookeys-1072-185-g006.jpg" position="float" orientation="portrait" xlink:type="simple" id="oo_614143.jpg"><uri content-type="original_file" xlink:type="simple">https://binary.pensoft.net/fig/614143</uri></graphic></fig></sec></tp:treatment-sec></tp:taxon-treatment>
